# Supplementary material for: Clinical and biological characteristics of cervical neoplasias with FGFR3 mutation
Source: Mol Cancer. 2005 May 3;4:15. doi: 10.1186/1476-4598-4-15 (PMC1131920; doi:10.1186/1476-4598-4-15)
Supplement: Additional File 1 — Raw data of gene expression analysis of 20 cervical carcinomas. Gene expression results of 20 cervical squamous cell carcinomas (SCC), using Affymetrix U133A array. [file 1476-4598-4-15-S1.xls]

## Sheet: Raw data
	SCC1	SCC2	SCC3	SCC4	SCC5	SCC6	SCC7	SCC8	SCC9	SCC10	SCC11	SCC12	SCC13	SCC14	SCC15	SCC16	SCC17	SCC18	SCC19	SCC20
	Mutated FGFR3	Mutated FGFR3	Mutated FGFR3	Wildtype FGFR3	Wildtype FGFR3	Wildtype FGFR3	Wildtype FGFR3	Wildtype FGFR3	Wildtype FGFR3	Wildtype FGFR3	Wildtype FGFR3	Wildtype FGFR3	Wildtype FGFR3	Wildtype FGFR3	Wildtype FGFR3	Wildtype FGFR3	Wildtype FGFR3	Wildtype FGFR3	Wildtype FGFR3	Wildtype FGFR3
1007_s_at	12.7272823292122	12.3257832757141	12.3758268323241	11.7466402785363	12.152411611345	11.8499132779823	12.0034124994626	11.4683185705576	11.220499252639	11.6636470469158	11.8884388507452	12.2371800786096	12.3947038381886	11.6124538701748	12.2750477997058	11.7411298687361	12.7737573721398	11.8808079483628	11.6980534841635	11.8360898155425
1053_at	8.62862780216015	7.23074100262691	8.09855851793841	7.98868468677217	8.24745286463493	8.11894107272351	7.47816289273763	8.33985000288462	8.29783336841106	8.1893304006149	7.92065059456398	7.97154355395077	7.57516103342539	7.62789861587175	8.02513956227851	8.31741261376487	8.19918154876397	6.64817779572482	7.51727569320958	7.96462966672059
117_at	7.48139582415413	5.31831684133498	8.45121111183233	9.61911951145322	7.66888498426625	7.75421943313514	8.10276309662559	7.64313466185727	7.88691589584725	7.7176764230664	8.16037568743582	7.69348695749933	7.5713734359732	8.2001629739997	7.98356369722332	7.70113315484797	8.22544846861074	8.94982671075911	7.77676200178623	8.26912667914942
121_at	9.82495874052852	11.2807707701306	10.5569849575945	10.3384021287884	10.0330099571941	11.1000709493511	10.1818976431084	9.5913353357414	10.4293021187908	10.1999176802746	10.1268335095626	11.0398101130482	9.61930295541569	9.85953478638265	9.72417275014144	10.2032256317985	10.1274785200982	9.930293818051	10.3370643386847	9.80380823450765
1255_g_at	5.57288966842058	5.22881869049588	6.5713734359732	5.90207357931074	6.21334728173344	5.79181407116183	4.92124588858559	4.82781902461732	2.88752527074159	6.4708621994137	3.8972404255748	4.84799690655495	5.04875931191986	6.22496636500027	6.16791986555194	6.20945336562895	6.57893871309339	5.25927248703759	5.10852445677817	4.01792190799726
1294_at	9.00814845991009	9.70942850136835	9.62168560672668	9.71166697356435	9.17017544759187	9.61856903957084	8.83035674741922	8.80413102118332	9.26772305162742	9.27519333390221	9.4197495500585	9.28262513419168	9.18982455888002	9.08347932733184	8.63843591399047	9.29737486052832	9.38694024532431	9.56243324427834	9.38543103719352	9.12799432097639
1316_at	7.13852780142228	7.02569327368077	7.21431912080077	6.94485844580754	7.11582397743624	7.15279185163912	7.08001802908918	5.88264304936184	7.18586654531133	7.42961596420174	6.86046625851717	6.98185265328974	6.95535930524299	6.52825874275841	7.71836162613835	7.60362634498619	7.25266543245025	7.01903466936434	7.52434581646254	6.85049941375812
1320_at	6.5453506448223	6.11478344724985	7.32732808262995	4.53605290024021	6.26491169307447	6.39746072605472	5.57893871309339	7.72178276845979	5.2364926183813	5.57288966842058	7.10433665981474	6.42122329922514	6.63807383718072	5.96116025813664	6.69209237542757	6.64529816394863	7.07253459972295	6.24792751344359	5.37851162325373	3.68929916053589
1405_i_at	6.92243574023315	7.77478705960117	7.74685018309805	11.1758613835653	8.30058135979597	10.4891455039662	7.95884267524324	10.4139452024281	8.04384754043891	10.2719298439709	8.7431513941125	10.8097681287104	9.74129843741551	10.6705677375051	9.98641093525205	10.5187514955419	9.67895218767146	11.3595848597067	8.45121111183233	11.0279750895055
1431_at	5.62058641045188	7.30469355747101	5.16992500144231	8.1853710292354	8.10276309662559	7.14261765544658	5.4757334309664	6.30560578958543	7.21723071622067	7.05853297020161	8.04494049127973	7.36194377373524	6.62497817956904	5.58796498888268	6.34872815423108	6.87897051015108	5.4262647547021	6.86170728658586	6.27239650903749	6.35579154675365
1438_at	9.00365845032321	8.76453989857671	10.3325960577892	4.47248777146274	7.59021276140836	8.95215881074705	8.47004872601133	8.3527055668799	8.85673675611911	8.03452387533439	11.1489849313875	8.95303237725324	8.35491051158679	8.72041528490633	8.88080794836281	9.3262047507653	8.54650866097081	8.98811658476014	9.13545278418517	6.4594316186373
1487_at	8.76254814256653	9.81906139855847	9.80283944093511	9.30924896081662	9.58908931290962	9.1357092861044	9.21989452653681	9.52473758701238	9.71252700043982	9.50561309528514	9.46923479366766	9.49944729748518	8.96087076379617	9.54264498688628	9.29874994724805	9.04193288184217	9.22737527362621	9.13596574242734	8.66604642940879	8.39102872681019
1494_f_at	7.93132848489379	8.2045711442492	8.6906964439777	7.65248649491816	8.06285565520599	8.01625115501275	8.23074100262691	8.06716542701711	8.65785433581572	8.67736729213605	8.11270013274936	8.22929950871093	8.04439411935845	8.19475685442225	7.82400405093315	7.85984534392145	8.79960542245267	8.1814007617393	8.58908931290962	8.16540952031982
1598_g_at	10.8120970644042	10.9689547275422	11.1500010927543	11.300409763597	11.6933127084453	12.0587358856534	9.8976942221838	11.0101084534743	10.8143421302241	10.6446674775819	10.387155717663	10.7699204698453	10.9315501027095	11.4116698663825	11.5473765634981	11.4068958877017	11.2649116930745	10.6961851300615	11.5013893824684	9.81586358046788
160020_at	11.2975468180614	10.4735028246538	10.6542779952612	10.3263171233198	10.4701504352744	11.2163214737119	9.86139712963725	10.964196446646	11.3955341354623	10.3361717889442	11.5065555307513	11.0163904583529	10.3282261187877	10.2692435864904	11.0287348934849	10.4221699150407	10.891403996665	10.8099288657214	11.5558832431149	9.76453989857671
1729_at	8.0639343057541	7.83225711437793	9.04384754043891	9.20432659894124	10.790837186998	8.67348575733779	8.81666369975016	9.62223489096742	7.85860271245712	9.52120781622399	8.48743811292872	7.93663793900257	11.2733293865617	9.86108690599539	9.57099412874323	9.25903704108997	8.79895774790043	9.78594281939225	9.57156305219755	9.58176549547687
177_at	6.83794324189103	7.20652601587743	8.63044915708062	6.64673869830785	7.47654370621426	6.91049283228871	7.04220656012069	6.73470962022584	7.72996056101802	7.952450058359	8.12722055048807	7.20554891117303	8.02236781302845	8.10590850857116	7.50700173276412	7.4262647547021	7.43712784427281	7.13545278418517	7.4594316186373	7.1333991254172
1773_at	7.14669594803066	7.98299357469431	8.1048607997082	7.71973105674985	7.53760669149529	7.68369645430652	7.09275714091985	7.66888498426625	8.194264382992	7.71630503984442	7.54920708935568	7.67101024127845	7.56757586852411	6.94953493301701	7.73470962022584	8.44501484586842	8.18338726124888	7.58345891013077	7.46352437327118	7.70528679027247
179_at	9.65553072315564	9.69714133444375	10.2526654324503	10.3058337575153	10.2141976767129	9.94938902201402	9.40365118553224	9.92851837525789	9.91871419083189	9.83589250232627	10.5111596435346	10.1536786894529	9.33494363072662	9.30332412685951	10.1203674937152	10.0820159452662	10.0435741733058	9.64763830240315	9.4761386254757	9.41045135150399
1861_at	7.41616416473313	7.75020450927987	7.76884595975339	7.43212427264156	7.53915881110803	7.30651744524982	7.77346892790519	6.98527271425345	7.37851162325373	7.15987133677839	6.72109918870719	7.3019533951261	7.45285896471381	7.23266075679027	7.65391987311942	7.21140163741847	6.63226821549951	6.60436789989375	7.62278396615612	7.30012372456901
200000_s_at	11.2833199066784	11.022090344994	10.9876193119243	10.3800280833808	10.9904585650737	11.111787735801	11.0495082510551	11.0716634677365	10.5872149524525	11.0385075156837	10.348064184729	10.9888976673657	10.0544686561955	10.4393114618188	10.3835963022767	10.4494582033727	11.0378900851425	10.262447252254	10.7516277396692	10.9526684554894
200001_at	12.7734277168778	12.361450366599	12.3849186255238	12.1137421660492	11.6419162646342	12.6360354602002	11.638526418996	11.9859486412703	12.7700444002968	11.9248867144049	12.3978885081308	12.5175709744743	11.3352228494158	11.2382853059842	11.6886874232225	12.263591980483	12.0306671362469	11.8769005910403	11.5886677940738	11.8757877408784
200002_at	11.2391211318123	11.5808238499628	10.9112421674953	12.1237980912519	11.3297402883735	10.9316239677501	11.2305008536391	11.8873348687352	11.244423301951	11.9039194938629	11.8893518525946	10.5071008700286	11.2201364473961	10.5332323811778	10.9475638882523	11.9889331610746	11.7702509273949	10.363696744839	9.9579726209154	10.2137117981057
200003_s_at	13.8666897249635	13.4362821047056	13.5527891570193	13.4514815917958	13.3956278486889	13.8603304562823	12.9574285703863	13.6159169520151	14.1956182751231	13.8275114190226	13.8206377111791	13.6234014260589	12.8965973026027	12.5369028371677	13.0010914704738	14.3005098638601	13.3711232005096	12.9439982225403	12.911878796552	12.8714047496952
200004_at	13.0708421117205	12.8297029177104	12.9200178254083	12.8130195678327	11.7470600571242	12.89750515761	12.9269445427987	12.8206177686137	12.9646116184812	12.2959984619114	13.1621710050999	12.7507069862249	12.4913019617157	12.9630947597502	13.0277850759699	13.0907079047959	12.754261196514	12.7202442582876	12.8715587644852	12.7071865505817
200005_at	11.5454471816781	11.6480429413066	11.0427537609772	10.8443919303796	11.7556804325347	10.9077919983501	11.2219495619251	11.7199021442141	11.5001447570303	11.5496884209055	11.5064563560045	10.8112141175132	11.0552824355012	10.7400336919669	11.2655564467956	11.380461065089	11.04569141497	10.9754897569458	10.7927902943011	10.9264442600339
200006_at	12.1232807876594	11.1840694892112	10.8069523282107	12.3524297116924	11.362546597829	11.3989574087064	11.2620948453702	11.7199021442141	11.5531972846181	12.1474275458887	11.1894539560503	10.6309951154754	11.7023458676526	11.6187066772337	11.0334230015375	11.4977520620598	12.5220910688871	11.0600203545079	11.36768775627	11.7194743875054
200007_at	10.9294803446486	12.2046934013605	11.3286188338953	11.7444975057482	11.6080237504565	11.636987061204	12.2105495922314	11.6434954709228	11.6394763789225	11.9247382889891	11.4983007385907	11.257564632723	12.2583893665377	12.3032670390317	11.2460873788047	11.6324499952567	11.6466037092981	11.1738644871304	11.3597495603223	12.2451069943812
200008_s_at	9.52552080909507	10.1130909834424	10.5744043090226	11.2306209331299	10.0036584503232	10.4520352735462	9.38089391688967	10.9239959327718	10.8227301479445	11.2545562519095	10.6880754264078	10.4291974884799	10.5028318040667	8.99548451887751	10.7803757223253	11.0677704574478	11.2475715414779	9.5184564558243	10.4855274580803	10.1142629005941
200009_at	11.6075614963542	12.1407339286807	12.090674828736	11.915543308242	12.044769772281	12.0315289097872	11.5623378374046	12.4789718050329	11.9172601804858	12.1958027983747	12.2670792656712	12.2478681908818	11.9749881119919	11.2606255560682	12.233140296446	12.5944879010425	12.6358541316795	11.0012674367908	11.9955198509057	11.5007920962604
200010_at	12.9863220440672	12.5458815176083	12.6089940022379	13.3182744683255	13.0626701808981	12.7154258119159	12.4743143533158	13.0344035081698	13.5478103190466	13.5511795289872	13.3291095774983	11.7795552166779	12.7813392205518	12.3714499594195	11.8428610110714	12.9023374260355	13.60664810915	11.1659747289621	12.089020058137	12.2051517732783
200011_s_at	11.1981994554375	10.8772074331834	11.4066302028994	11.1755495506362	11.1574100992621	11.5503139119367	11.6233328324518	10.1472049249422	11.6035799851462	11.020771642582	11.8373125555243	11.5916158428956	10.6815898172212	10.6247954558602	10.7714894695006	10.6374399840222	11.0858707553346	11.6285366740269	10.9602191890583	11.6272146688412
200012_x_at	12.2437392853657	12.4900485994829	12.24097016757	12.8047763779558	12.7519624134609	11.7384300877548	12.1232161116663	13.4109680215272	12.1978002889787	12.3299924955391	12.6137894644726	11.6182937248458	12.3329036955074	12.055418020769	12.174332757783	13.1180488428888	12.8369773912165	11.115693952197	11.3837042924741	11.4115109880121
200013_at	12.3733001966084	12.2838986282719	11.1692986957928	12.3015533529248	12.0556891530834	11.1534253628428	11.3400726238311	12.6733311619671	11.6603525096709	12.5039747690419	12.3422691630794	10.5099728913091	11.8538553367643	11.4700995815391	11.6507825065451	12.2208317439813	12.2185935064359	11.8236060770704	11.0172259960447	11.1057775865655
200014_s_at	10.3879096175186	10.4267888945956	9.91722287889334	10.6741039732137	10.5129379434747	10.0625858665113	10.6278074416662	10.5755392468345	10.5296257635424	10.2969162068793	10.2265326130585	10.080950734297	10.6591931811875	10.8290884440049	10.7124410208194	10.1733023616446	10.5134315269209	10.3330435091508	10.0540615943425	10.4009861405492
200015_s_at	11.4117757755765	11.2691851340041	12.0141948668145	10.9817813157349	10.8345500563116	11.6997893183821	12.0560279968365	11.1854949242109	11.4268412981132	11.5495921674418	11.3041231193469	11.4937053691352	11.4015728729891	11.9461752407236	11.0506649382534	11.8557250211872	10.8062273760519	11.1569047106189	12.0659209559475	11.9659646102721
200016_x_at	14.0089537795262	13.7208961886011	13.4251503247616	13.5283442195166	13.7628387783049	13.7240021684042	13.4045827894212	13.6393746274159	13.8631989850174	13.5116661882886	13.6876162583666	13.5037760575591	13.4066036317279	13.2952093081276	13.3034525662133	13.7399915146842	13.8512219867384	12.9813175356265	13.2637973484136	13.4563672504163
200017_at	11.2516599257496	12.1086224626232	11.8193807908646	13.3004669645978	11.7508744396568	11.3504972470841	12.4205918767739	13.1634138194924	11.4253732796289	12.829028964916	12.1229250338114	11.2850553754801	12.4009594652223	11.8893898818024	11.4872371104845	12.3480365127006	11.9586614571901	11.7700444002968	12.0783509827979	11.7618420690629
200018_at	12.9411576755171	13.170910881823	12.9044652813263	13.0210840757887	13.1178541012098	12.9546325433311	13.3378588011628	13.728643322247	13.2593460560169	13.0055543774951	13.4449242864867	12.326682273685	12.7700444002968	13.0672158559121	12.5984247605277	13.4192623554852	12.9835280711651	12.4169294432136	12.3859971752729	12.7013931077075
200019_s_at	11.3870479855164	11.6389788588784	11.4541964606578	12.2145012677666	11.8216942728603	11.2500615027172	12.0115417622096	12.2216777399666	11.4368676695159	12.0230612497353	11.5712786185146	11.0632602436754	12.0622822939123	11.632995197143	11.3605727814807	11.7616343346041	12.0250011012159	10.7211846538914	10.8477620737977	10.9195337557802
200020_at	11.9500819678853	11.7384300877548	11.8149428943768	11.7869230221528	11.5400795926699	11.6037190601972	11.1475229443507	11.7069276396174	11.8924289750944	11.6406968375701	11.8662743732926	11.9279260751199	11.3827861180352	11.2390614460236	11.5183089133359	11.4538364875577	11.6660020326449	11.333714426094	11.0871313015405	11.7231489570476
200021_at	14.6217943358333	14.1216549239551	14.5630591953729	13.7541045776091	14.8475516703217	14.6308188389958	13.7419619851973	14.6350378711833	14.4656748069235	13.837243557473	14.6693999823191	14.3260642727624	13.8667573290355	13.7839804136838	14.7912188611058	14.7206931599271	14.9952150837056	14.1320176797134	14.2538622545171	13.9404053687208
200022_at	13.1983069044631	12.8538748251376	12.9727285486374	12.889047582839	12.3540289380544	12.902375114486	12.7741281442936	13.5080671015133	13.7686288942222	13.4529876239882	12.7634613720863	12.8351424658961	12.7076179656266	12.0801846278215	12.5988201819475	13.0946880290612	13.1033697773925	12.1163764540031	12.3232799878873	12.3436298949591
200023_s_at	11.9758837842216	11.9694584744128	11.5802114506285	11.0361049111539	11.059885201101	11.9406806484241	12.1935253605012	12.4278366034585	11.9884361696678	11.1539952851751	11.7400336919669	11.3039519439182	11.3530365234956	11.7982287663074	11.2046322740999	11.8325340421991	11.4235886751887	11.2289990161059	11.378240658987	11.2309210881379
200024_at	12.1231837725824	11.8090445904618	11.8327318152457	12.0444965798564	11.4840676224322	11.512493573945	10.787657737425	11.9771010067711	12.8448038235481	12.2926667338779	12.1122114204308	11.3890397291402	11.1567151442247	10.3821916936257	11.5634823036833	12.4931299173879	11.7827934987334	10.3379563365744	10.5344974337382	10.6482676916678
200025_s_at	11.6847924440282	12.4809416306963	11.6970978843544	12.4621443662184	12.3805963452279	11.7298331388484	11.9885071789232	13.1045496146131	11.8243621335695	12.732591435965	12.2008679612329	10.9559404512895	12.282451388778	11.7842667641572	11.8089641749193	12.2647651179434	12.2720465243899	10.6786001390995	11.0800180290892	10.8876775742562
200026_at	11.9085802640127	13.2003469169279	11.3617793234388	12.5537492735448	11.072936483297	11.1475229443507	11.4157417682901	13.2788124095019	10.956303548727	11.5900723781799	11.8187818722754	10.7245991162647	12.3654749286307	11.1900098246005	11.3253616774954	12.7244499024543	12.7942330809064	10.6941837433331	10.605849867195	10.6464687076566
200027_at	11.2997804028585	11.5630055530624	11.8996590263774	12.2280069462109	11.987157405052	11.786392161661	11.9407540474748	11.3259237810795	11.9413411054853	11.7036440725822	11.4627578656604	11.6651138103352	11.8950829402301	11.8944767499154	11.5401764828675	11.1166038828742	11.5808238499628	11.3009244909763	11.3695973462787	11.7675637662868
200028_s_at	11.7366556068529	10.9742711736276	11.2172307162207	12.1071189742252	11.9146841053284	11.0004226026611	11.1852471236192	10.814662568904	11.1732398897352	11.3593103168904	11.660486218413	11.5948377612098	11.631995502911	11.7644984316942	10.991309252558	11.0547399669703	11.3794325212741	11.2929542550621	11.7590143143519	11.5777120518774
200029_at	12.9625345635113	13.3933636413018	13.0896821941566	12.5204959136719	13.5748181918583	13.0876451556201	12.9598208595808	13.8894754438549	13.0762811665795	13.4809416306963	12.8567367561191	12.5585402951031	12.6852525115445	12.2262315435358	13.102877893637	13.2202725100543	13.2712295632156	11.9413411054853	12.0940116871339	12.6065208827753
200030_s_at	12.6773012170225	12.677631562332	13.248253743938	12.7561601524437	13.5298209465287	12.8517295243057	12.7983705415795	13.252680214086	13.3128404223743	12.9450779951078	13.5439984501345	12.8564644357341	12.6491888022653	13.0580086398157	13.1430642806314	12.9943534368589	13.2750477997058	12.4425547864187	12.2706749331157	12.4988492065317
200031_s_at	13.4331550720454	13.1740205942365	13.0696008094903	13.4901865226411	12.110385430306	13.474263646146	12.7061290381815	12.8551215337746	13.8676358938145	13.6778847758529	13.3390984034715	12.6550387097745	12.9274631713802	12.4713195767136	12.6663571685071	13.8637410386333	13.6405160940168	11.9140113285413	12.4891455039662	12.5197836596558
200032_s_at	11.6810626769532	12.5900021814427	11.6290833565044	12.860427459183	11.1595560280588	11.2963426846929	11.9429542843522	13.0267654851411	11.5974473721249	12.0860698621836	11.2409105582304	10.5226796037229	11.7935220283959	11.6482227443965	10.7600545744383	11.9773872628877	11.5886677940738	10.6164569494485	10.5868397879618	11.2091487103557
200033_at	12.4385319777616	12.1577574512846	12.326176656259	12.2858356558614	12.3685337436824	12.780806301058	12.639860708751	12.6815898172212	12.3100446796475	12.7578691612441	12.6361941039625	12.4792497639162	12.5749955338753	12.5963994349531	12.8608929823388	12.8137411157982	12.8194606278941	12.5796694959793	12.538213186977	12.5410482019519
200034_s_at	12.0869323411374	13.1625801508291	12.3987704082657	12.5936245497061	12.716540839128	12.3527607315885	12.7217614114945	12.9500819678853	12.9669740173735	13.2548219497599	12.6073534336772	11.6660020326449	12.4146059646711	12.0137413920587	12.6213421978462	12.8794683807851	12.7161335252462	11.7215264640075	12.1141652771828	11.7300879719344
200035_at	11.1818976431084	10.3455161336969	9.7790626892054	9.87927691241217	10.8429002857129	10.6276250759675	9.90252585844321	10.9809249898211	9.98953642056108	10.2219495619251	10.1905654790577	10.507695550598	9.28517099920619	9.92822225558508	9.96938652134228	9.67189484185855	9.86434093195563	10.0321835135735	9.75788999032499	10.074007625836
200036_s_at	11.3362833878644	12.0834460851276	10.6891244049133	11.6601742120694	11.4904999353355	10.782670658677	11.7451280634765	12.5064315612526	11.2387032794277	12.1223750598013	11.4858796109993	9.95390541512611	11.753927055627	10.8976942221838	11.18146288127	11.6362167659331	12.0285622458965	10.5735525193584	10.9543417360249	10.4351493383669
200037_s_at	11.5926906153534	11.2667865406949	11.1539319715885	11.8788938994169	11.2993797575745	10.8159436123677	11.7846348455575	11.7418040253096	11.2052434301884	11.4166392129536	10.7834893948893	10.9277779620823	11.8887812941519	12.1444033271954	11.2992652670546	11.2109756777264	10.5638635907793	11.5411450271225	11.0756128499692	11.7671499122849
200038_s_at	12.0329066776283	12.9072662485311	11.567385727497	12.5897213603338	13.5202994649247	11.7343285765011	12.1796914256371	12.6155836612502	12.4140245098782	12.8510853114964	12.2690389924263	11.3894700151042	12.2418937975236	11.7738397741869	11.8326527092804	12.3671690025476	12.5740021376835	11.1622024819681	11.0540615943425	10.8564255286255
200039_s_at	11.5647211184846	11.6825557410803	11.7834075421735	12.2313712035929	12.7178691693257	11.5109124839786	11.2049989988199	11.7833666140741	12.3373989025267	12.2134080408583	12.6628241176551	11.9490971557292	11.9511754157479	11.76308784806	11.8803105398755	12.0426511766247	12.719067901123	11.6709659970082	11.4007727241226	11.9836349467006
200040_at	12.2488170592785	11.8159836266527	11.6044142344221	11.9249238183731	11.6563801694306	11.3914047153931	11.9128145057084	11.3673055347707	11.6532929453828	10.6822923714308	11.61346719283	11.4538364875577	11.7894113774979	12.1138398180945	11.1114617398577	11.4349409166617	11.3866708596376	11.4321764827218	11.5160939634172	12.1212097164093
200041_s_at	13.5162171054438	12.9389363225393	11.9817813157349	12.6028844087184	12.7911832424611	12.8982045728073	11.3300765547975	12.8207972417794	12.5812476665039	12.7828958574578	12.8794875262248	12.2153813207211	12.0643049056989	11.9821023069568	12.8089440703332	12.663180036563	13.2635773102264	12.0831136209512	11.6656024002769	12.5896745515008
200042_at	10.1671672205261	10.3056057895854	10.2340988978373	9.54631572281727	9.71390197794766	9.71733369945369	9.50004514059376	10.2803068064537	9.80186999636449	10.2495875555905	9.94441924694853	9.79895774790043	10.2553827068023	9.6499746511581	10.4484260849707	10.5734578450111	10.1465686757408	9.92213836930746	9.58421090130802	9.3983161634002
200043_at	10.8681280424261	11.1331422124006	11.3074854485895	11.7059779016825	10.9970383101326	11.3883940594733	10.6263478702073	11.0129736483745	11.1361580547567	11.4043432915858	11.2124963851939	10.8467440232449	11.73940090322	11.0518206988154	11.2395985292491	10.9417078954705	11.2792042943527	10.4468765215684	10.2767060198924	11.8734825633633
200044_at	11.2863267270905	11.5940446229994	10.8561920639368	11.4195915590338	11.7580982645954	10.7997672956692	11.4148966042115	10.8563477112604	11.6168704278485	11.3246868639773	11.362765744154	11.1291541991369	11.335446185465	11.1407019799017	10.4643415327611	10.7872496084679	10.5025334903101	10.8081597728684	10.5354697968139	11.0553502297279
200045_at	11.1933405457125	10.6466487070381	10.076949173741	10.5160939634172	10.3905989055525	10.3764510173197	10.1916761463524	10.4302434502751	10.2754261580842	10.7771731080042	10.6297208910173	10.6977494983314	11.1107442893829	9.92035285541508	10.820418327796	10.5980525001616	11.5874962618111	10.9557225489544	11.0237543532994	10.6594608012298
200046_at	9.93310047493137	9.35931031689044	9.31401670390136	11.1774195379892	9.23601419190009	9.49185309632968	9.73369327989435	9.87159726561385	9.86294724802092	10.4499739858104	9.96361861744397	8.80348537559595	10.2657322387221	9.48280795672667	9.85502417344892	10.0895828931247	10.5947911180893	9.52884476742596	9.36872470446112	9.72740997686457
200047_s_at	11.18146288127	11.5439984501345	11.5620515789214	10.9953431821112	11.40359793285	11.0478737004869	11.8740592031411	11.4615817624552	11.4380120876511	10.9098180976716	11.2288788015369	11.21304344772	11.6331314654277	12.0153453552906	11.0067468324406	11.6468736746882	10.6989650575374	11.2900764613988	11.4765437062143	11.4705063612383
200048_s_at	10.5203240224811	11.020841078031	12.0375469539622	11.7389788898077	11.2483427030896	11.1021069384113	11.4047158265966	11.9494255011483	11.2911706993219	11.9528504278463	11.2472154816577	11.0164601049792	11.6801836815925	11.5753028750734	12.0404609709566	11.1224397735089	11.4100272788846	11.0734052060175	11.3520986158278	11.7384723107099
200049_at	9.10774017024573	9.9915218460757	10.224845813921	9.67595703294175	9.59991284218713	9.54225804976692	9.11243950678155	9.42856954721172	9.68615031598089	9.79457832286071	9.68457331268207	9.47856740557945	9.22496636500027	9.02845864742548	10.3909212835004	9.40471582659663	9.93619623005156	9.46882765523095	9.3306928397508	9.65892551149237
200050_at	11.2206201674479	10.9541235920703	10.4439795426013	10.4883422775325	9.43316811541982	10.3904914302262	10.0695840278198	9.76735685412569	11.2614485424231	10.5143195518005	10.1241213118292	10.7613850137634	10.6233328324518	10.0992162916428	10.9314023612817	10.6274426872136	9.75338391157308	10.2064039139738	10.9535417135483	10.9067403070474
200051_at	9.02236781302845	7.99491908871511	8.29232163280204	7.55151601762801	8.90568784852686	8.64277376253309	8.4590217038623	7.69766263347052	8.10118781525974	8.6560672737256	7.7820153350042	8.41531924814038	8.4068427546553	8.18982455888002	8.82845387393049	8.22110372536788	8.92510932390122	8.35799178363106	8.96520709119934	8.68439798363757
200052_s_at	10.2013888174254	9.38456792317383	9.98783244984226	10.2391211318123	9.3151495622563	9.85549144310187	9.46107011403305	10.1341695900768	10.3931759143488	10.4808911559289	10.4019461239765	8.94602898951548	10.2592724870376	9.67754347764532	9.50640676607445	9.43879185257826	10.8967108157261	8.94778302625542	9.47025213736745	10.4137336945783
200053_at	9.71938882094208	9.55055441321936	9.89390821507509	9.16616308264611	9.88554386051713	9.45100499781799	9.32215349837831	9.90523655973504	9.97642092077082	9.73843008775478	9.30355245558372	8.8838651545098	8.81826260830447	9.10852445677817	9.80203161570493	9.34473974580299	9.78119576159075	9.33962734758039	9.44045394382303	9.36413465500805
200054_at	8.33315535031062	8.05256805080415	8.2592724870376	7.98413359454098	8.62643913669732	8.24412594328373	8.36194377373524	8.43212427264156	8.36238221623699	8.27844945822048	8.09539702279256	8.10223819393074	7.89421146153777	8.59618975614441	8.22062016744785	8.22737527362621	8.59021276140836	8.18239435340453	8.06555077095502	7.79766152585376
200055_at	10.9132634306288	11.149239038837	10.9037312434039	10.5998198820375	10.7072728439119	11.091832039868	10.703557561921	11.6745012578599	10.8816493260846	10.4058860250496	10.988826677328	11.0090587880816	9.88080794836281	10.9652792530121	11.0705235008783	11.0926910819423	10.6679985356725	10.5444815223108	10.3162815317462	10.9569568939148
200056_s_at	8.84643063233652	10.2172307162207	8.60696034451027	8.19179950106508	7.90388184573618	8.03837033173068	8.80380823450765	8.40215936690663	7.84360704649056	8.29829173062012	8.10013667128545	8.6560672737256	8.62461270900574	8.89572673847666	7.72109918870719	8.19031854794182	7.82972273508606	7.80606622608903	8.04821438460804	7.92659251005107
200057_s_at	13.0403068469336	13.3569470894994	12.5277702069639	12.2171398177523	12.8786448864308	12.8913470320616	12.7788574197884	12.7736749653859	12.9347044631167	12.8712699732651	12.9519403364465	13.1815094691628	12.3922100754041	12.2448692250655	12.7468501830981	12.312826244459	13.3536706448749	12.8305944302294	12.7575150208516	12.6735299244011
200058_s_at	11.9444924560441	11.5569370744553	11.2235794190455	11.1735522222343	12.0594796648956	11.1177729510846	11.1526017440192	11.3926394169863	11.1836974048623	11.1740518136308	11.2901340735643	11.3806775072229	11.122892688202	11.0541294459612	11.3669232119804	11.2615073092021	11.1757366584817	11.553581299271	11.611854753888	11.5265481432243
200059_s_at	11.9705732883592	12.3066028834401	12.5101460201554	12.8439014279913	12.3133082154321	12.7915902602914	12.1100264819434	12.7495552174335	12.8905302921492	12.2814084766548	13.1329494976098	12.1405102723682	12.5011156569848	12.0131481714548	12.1384318062768	13.1205942943509	12.2877989386552	11.8120970644042	11.9454804154031	12.6458160215744
200060_s_at	11.6429091103597	11.2659665946422	11.6782039817426	12.0205980393376	11.9952725085353	11.3323722800563	11.3901152035207	11.7894521344734	11.4005592761209	11.5048686321689	11.5815772155365	11.8449803131992	11.2870774540376	11.6057109974109	11.2626821423622	11.3639157165387	11.3370643386847	11.4695909455725	11.8529585868958	11.7688459597534
200061_s_at	12.5405639786001	13.8064489278634	13.0068695292215	13.3009530815579	13.6077464157688	12.9868197641735	12.90344882165	13.9360673727956	13.18820246818	13.5255452779351	13.5203485796194	12.6912200765674	13.1516191220417	12.5576312244739	12.9004328778502	13.4054074222192	13.546243364357	12.0381302284197	12.368479178817	12.3756639570324
200062_s_at	13.0189825278438	13.3264154421256	12.9710944380361	13.6667898721752	13.1409735219743	12.6969675262343	13.3843790481296	13.8991869619256	13.5513117303131	13.7548144471795	13.4014528789464	11.9117290267519	13.212982673238	12.9616124767811	13.1054502295626	13.8042923874427	13.5185548091012	11.7564312279354	12.3859971752729	12.9842938376083
200063_s_at	12.5149852119329	13.0547908320609	12.1307314252732	12.6823582183508	12.6440590545013	12.6294021589771	12.8861728720196	12.9222684766296	13.0695504638931	12.9279445881805	12.3797574038098	12.4304264156491	12.4661019594926	12.5097997416841	12.9346860365984	13.0241354183735	12.9561583207179	12.5200784281048	12.3060331999085	12.7489056332387
200064_at	14.159287961454	12.6434503747241	12.4945056160149	12.9404237223352	12.8342537602721	13.0804344898536	11.6452080827747	13.2153054752283	13.4997587050181	13.3667729860167	13.553269295152	12.5342299189589	12.0032367946017	11.3869402453243	13.8588843399393	13.6532929453828	13.0467488717487	12.4060721055025	12.6403579248304	12.9809428351295
200065_s_at	12.3368133648776	11.2489356239598	12.5718711254188	12.4348888065304	12.251541584757	12.7077689304194	11.8396762091155	12.5692147955395	12.7188967146923	12.6027220592855	12.9755255820545	12.5354211942219	12.0452818686839	11.8678964639927	12.9080172610628	12.1716459413471	12.8801574566018	12.9307742913683	12.7117099870865	12.7014580886043
200066_at	10.5608104687279	10.1030254763737	9.64817779572482	10.1751752621295	10.0984269272017	10.2070143201775	10.2195315691679	9.93206707859287	10.1031566483555	10.345072534634	9.74986942739684	9.84940510094776	10.4132047892526	9.87835751033693	9.98740614251361	8.8325735989774	10.3350553246872	9.7790626892054	10.118292233027	10.3204621131665
200067_x_at	11.0588711467674	11.0799513842091	10.5516121428265	10.9482942188545	11.0165297482435	10.9928675446822	11.0460326147542	11.0776836245471	10.6240643295094	10.6770148565557	10.1791626753872	11.057856379165	11.0931534312783	11.2728630232019	10.6634691560351	11.0960562391809	10.9154312673115	10.7859428193923	10.8033239190415	10.7167337371527
200068_s_at	12.5627909638728	11.9759554139838	12.4462562298896	12.5093296593501	12.2994942390094	12.6892991605359	12.3762068031777	12.2867021393955	13.1665867885464	12.9128332137026	12.5082899861403	12.3994648591818	12.3416855991591	12.3868863722109	12.825912798785	12.5202749069504	13.3280577795828	12.6344707517763	12.5176939904998	12.8326724861784
200069_at	9.43275066893517	8.81249822533356	8.97584796800679	9.64475759251626	8.92540608314137	9.20310325023664	9.63499250983373	8.99123838108984	8.99717948093762	9.3264294871223	9.30012372456901	9.55228483994351	9.53294028837287	9.04875931191986	8.4110872267986	8.86820522697744	9.20554891117303	9.11296071164303	9.3306928397508	9.70424950200186
200070_at	8.403012023575	7.99661471481536	8.30788384949487	8.79441586635011	8.17292748960384	8.12049709844425	8.8414070971946	7.89481776330794	8.19377174339668	8.15633593669436	8.44501484586842	8.35931031689044	8.11478344724985	8.63044915708062	8.79895774790043	7.74416109557041	8.04875931191986	8.50462039240355	9.31605520889049	8.61765111942733
200071_at	9.55401319361019	10.084011098455	9.9261477142896	10.0609660740048	10.0369977742674	10.0563667610245	10.3653382230464	10.0005634427101	9.62643913669731	9.89875252616484	10.0332853332287	10.2321810576866	10.3517122412569	10.5106652820725	9.29393139869572	10.143638309922	9.13262824907458	9.89072027292889	9.65553072315564	9.83888875478619
200072_s_at	11.6729998303785	12.337231630304	11.9189004964794	11.7493666586025	12.7843281175791	11.3488387861119	12.0437108633472	12.0091987876005	11.5077450962491	11.7029518419969	11.7998886886636	11.9294803446486	12.0882250935668	12.4384020227968	12.067232665152	11.6421419713949	11.9508839106747	12.1694866160381	12.0886557537505	12.4280984118325
200073_s_at	11.6577650352654	11.7541776685473	11.1891450476191	11.867124267303	12.0405637111587	10.7285157836774	11.8816493260846	11.5085375953473	10.9242186797485	10.944126373411	11.1799712738058	11.3955341354623	11.7922209110847	12.0620123979658	11.4711671337244	11.1520946678606	11.3029815660029	12.1325961202864	11.6867631298064	11.9166259222112
200074_s_at	10.5921766936378	11.6320409585892	10.6664015543437	11.5150098601145	11.5018371849023	11.4872371104845	11.3638062348433	12.1939872939192	12.2126483678163	12.1704884441524	11.7788574197884	9.76669453572044	11.4466180991125	11.0458279045671	10.3385135553218	11.8391250362183	11.0184088467076	9.82940562440429	10.2955393704068	10.7068413256361
200075_s_at	9.91886323727459	9.21431912080077	9.31333656165215	10.6607090387821	10.3845679231738	9.92970224652415	10.3819754785573	10.4931549418025	9.73826118357606	10.1341695900768	10.7339474321087	9.79798569056491	9.72092824314849	10.3099310323954	10.7234903021434	10.4986497877684	10.0639343057541	10.6696823225756	9.18040648531064	9.69313843834293
200076_s_at	9.41214639654068	9.1405741777099	9.15810471969659	9.3371758685863	9.81233777434737	9.64114859741123	8.66498052981033	8.92718535782637	8.82049810743162	9.31152127982613	9.07868454619464	8.84549005094438	8.85112436288675	8.97384083953315	8.46923479366766	9.75855636218021	9.25029841790633	8.91468410532839	9.13237119873254	9.17267752078386
200077_s_at	12.2282174422934	12.6701029624229	12.5383829600321	13.2865866383214	13.0987394356056	12.956303548727	12.9814959302355	12.9477830262554	12.6590147402422	13.0936651452668	13.0728360228984	12.7473538294781	13.0292872269682	12.7731185966433	12.8921443319018	12.8212358599926	12.3506906100692	12.5551642801401	12.4572526110092	13.0154324761346
200078_s_at	9.22110372536788	9.2588015567116	9.99647348873323	11.1290897859193	10.6790401863931	10.0711941787022	10.0601554952546	10.2597432636908	10.4154248897793	10.8189016758856	10.0213964413488	9.81906139855847	10.3756911041914	10.3185428097027	9.89087223954207	9.87329029887475	10.7618836123655	9.83951875263065	9.92169219795988	10.3057197780531
200079_s_at	11.6331768853292	10.7804577472303	11.5158969143093	11.9766715160713	11.0454866563595	11.6204031296232	11.1528552152793	12.1990895059095	11.9264442600339	12.1613208699559	11.3238991823973	10.8346290583126	13.2131801809446	11.55818151986	11.678864183582	11.7158333256261	11.7123980290875	11.4874381129287	11.3736264628736	11.6033017948173
200080_s_at	11.9748089107991	12.599540965644	12.7440138914468	13.049014675761	12.8786831989186	12.6061044270867	13.025831668332	12.4503607016628	12.4247699104479	13.089632544495	12.4788959887695	12.3012389562152	13.2304107874617	13.2778540203784	12.274873139289	11.9674064043118	12.5282343198973	12.726196867926	12.8205579392633	13.3883267855953
200081_s_at	12.1653467056887	13.2152903056512	12.3186275387166	12.1639012138145	12.8344117923992	12.2625940630532	12.1396472730824	13.3602298297495	12.9258511075778	13.44246407248	12.7468921603458	11.334831928118	12.4799823080097	11.7127849085609	12.2094838276182	13.2928248776202	12.7065176022061	10.8513586490335	11.2215267056346	11.1830150008828
200082_s_at	10.8073549220576	12.4799823080097	10.6340849832007	12.5156752018879	11.326710358347	10.7063233332754	11.3773189996222	12.5157491098143	11.7311492922119	12.2949078809537	11.7169908944049	10.1306992542145	11.4932049893296	11.2366719874162	11.5057123280149	11.8554914431019	11.7389366816761	10.2146833917384	10.5425482623352	10.1741766844528
200083_at	11.4610701140331	10.69366118551	10.5992619953172	10.3445178439275	10.5107641679179	10.8244814747004	11.0560957560381	10.9422945655506	10.8135407220039	10.8454900509444	10.7239168699715	10.9539781444403	10.9439066792342	10.256090720087	10.6477282319678	10.4446008137115	10.3020676725265	10.413310585831	11.087197615578	10.8147426674545
200084_at	10.8471356661717	10.572416016937	10.7721495907845	11.3590357218191	9.97885343468161	10.4570730165595	10.9480021309777	10.6799198785184	10.3215899236062	10.2424596011653	10.2899036110972	10.3410739931975	10.3881249451371	10.8458036462159	10.4681148863781	10.5522848399435	10.5397404257262	10.0924928868591	10.2758916937581	10.8014658687838
200085_s_at	10.2847084486922	10.1570942521078	9.33784486699425	10.654636028528	9.02901108665907	9.22013644739608	9.50858711208948	9.40599235967584	9.33606018139058	10.1525383692453	8.58157721553652	9.88493364794976	10.0546043179607	9.24365004189697	9.16364967601583	9.98939449984473	9.68053534400517	9.0601554952546	8.66070903878206	8.88478105447129
200086_s_at	10.6006563078263	10.1961102846908	10.7955526779456	10.6640027628865	10.067568808829	10.6858876017781	10.5065059442301	10.4652602842776	10.5335244148567	10.6288100411601	9.63263175211247	9.88478105447129	9.7510418736547	10.8259922751679	10.495355392236	10.7882289240667	11.0239622194536	9.89557528238069	9.69139457853808	10.3126560986063
200087_s_at	11.1415962783838	11.1237334384458	11.7887998846557	11.8419966983475	11.2600374211066	11.7654933080656	11.8750965742854	11.5836469446753	11.9582626973295	12.3891204175345	11.0629905306365	11.4213811116671	11.914721472619	11.7509162999781	11.8141017544982	11.9247382889891	11.7144172568534	10.9082424886085	11.6984008181303	12.0371694153798
200088_x_at	12.1691107510666	12.9635102486989	11.7518787522911	12.8683788771213	12.8961999363217	12.0324590473865	12.6632245202532	13.5008169881234	12.7769470140815	13.6562684287546	13.4227875099179	11.5191447879974	12.2716672785198	11.8981856741514	12.0077981806841	13.1796292297826	12.543660203343	11.9473447169581	12.0467488717487	11.414050944726
200089_s_at	12.4847977249037	12.8727325869181	11.3701969814897	11.9984493969439	12.1492072778534	12.0190694293311	12.290566091487	12.7642081301399	12.9646296667206	12.4341590669899	12.1104833098162	11.0463055164936	11.8544009117302	11.4265792614884	11.9818526532897	12.4678602407079	12.2627702162941	10.9334693657362	11.4694383198076	11.5959101369865
200090_at	11.3903302022232	11.0786178396848	10.9141608616095	11.2666108771956	10.7653689860318	10.7682670457449	11.4607630378587	10.4328550418808	10.6710987257485	11.3422413796733	10.97813841507	10.8856201189436	11.211949115146	10.7942533915438	11.0172956023478	11.1119832980146	10.7567230984379	11.2659665946422	10.928962440836	11.4640862201371
200091_s_at	10.8358135694831	11.6737948983901	11.031425524138	11.7031249307843	10.5267926388002	11.1355810408453	12.0138111666841	12.1230867509811	11.3997585647388	11.5864645258864	10.7169908944049	10.2955393704068	11.3594750488495	11.5709941287432	10.607237830334	10.9103429185315	11.6421419713949	10.8199395573134	11.1471413126474	10.8549462804575
200092_s_at	12.7485492854342	13.388864888803	12.4001322853547	12.8507923923699	13.059276854037	12.9913978369975	12.9108113473087	13.6081739511552	13.5187269112032	13.5940446229994	13.1976467340052	12.1509213711729	13.4870612103705	12.3714227323369	12.5500012003194	14.187019509751	13.3727154516255	12.2581537764101	12.9974970647511	12.5239294436517
200093_s_at	8.41362792902417	10.1999176802746	9.06689644313624	10.8624048960215	9.18586654531133	9.13288525362516	10.6335401930725	10.8162636955773	9.40663020289935	11.0270766231404	9.80558266816901	9.17542479858969	10.0681064758588	10.8595347863827	9.05148086534133	9.7140737580325	10.5680511114842	9.03066713624694	8.55113145277411	9.33158878453407
200094_s_at	11.4603023010109	12.8290487915514	12.8604856577929	12.6744129818371	13.4392465208974	13.8618720303479	12.6732428143168	13.4138262330781	13.000510629303	13.6631355515011	12.8552772966305	13.1193302365188	12.1450405318526	11.5026329350829	12.9501731202007	12.9289994401318	12.0875291400505	12.3825429740149	13.1459321458205	12.6087630490876
200095_x_at	12.6985527504496	13.0560618768351	11.947892582776	12.8725786973951	12.7033628939642	12.4309751725881	12.5320149374836	13.7448653645817	12.5203485796194	13.5133328237401	12.543128512393	11.7278779216532	12.962697223539	12.2427573034508	12.8964837805473	13.0120308587508	13.080501112421	12.0803178929571	12.3735449032244	12.0277332497528
200096_s_at	10.4136279290242	10.0168082876866	10.6555307231556	11.3441294334989	10.0268000593437	10.7311492922119	11.2243032093734	10.9790678714805	10.7380922596205	10.9879745242962	10.9826371336694	10.8271838958195	10.920055054807	11.1114617398577	10.7525479058471	10.9672983197256	11.7497437516234	10.3894162363764	10.1206266915313	10.2605667533602
200097_s_at	11.7705813092686	11.9336168956516	11.4862819662513	12.0776168717401	11.9429909265528	11.8370759770372	11.9644130729445	11.3765052815155	11.969890117492	11.965315332565	11.7919768208987	11.6863254322087	11.8660424970968	12.1658177487718	11.5361986392797	11.8911761247545	11.3912435894274	11.8744819258763	11.6741922681457	12.0124150326022
200098_s_at	11.2299003062213	10.8093662078161	10.8088033303859	10.3775359136266	11.1327567570728	10.977566144122	10.8719822203993	10.7142455176661	10.7183616261384	11.1315997727944	10.5951642208368	10.9843472480091	10.9905294748592	10.991309252558	11.1361580547567	10.633812613852	11.1873520732005	10.8317030992143	10.7476055867496	10.8741360710337
200099_s_at	11.468624042918	12.8343130243484	11.563386966162	12.5886443727492	11.1570310743784	10.6632022785795	11.7251958172267	12.4905250054099	11.4160585772159	12.2858934376237	11.4233785765185	10.7003530151127	12.0442574940408	11.7128278887656	11.0376842162277	12.3915658233656	11.9885071789232	10.1369911120802	10.6602633636246	11.2833777892856
200593_s_at	10.9471255123629	10.8476054973877	10.6525761227901	10.8850862252902	11.1560830762887	11.0118562004485	10.3695973462787	11.2649116930745	10.8333645068646	10.9837061926593	11.0439158741294	10.5735525193584	10.5906806068711	10.6738390559904	11.3476213685681	10.8102502860282	11.1133514917567	10.8639539325593	10.827739648807	11.1731149378001
200594_x_at	12.6818094021657	12.1272527992121	12.0847751762103	12.7167337371527	12.4132047892526	12.2760662309142	11.7685978821944	12.0366887687957	12.5689061545021	12.3299644746979	12.7424989194861	11.9767789007337	11.914571997649	11.827938080145	12.0168779141454	12.2393300126294	12.2662887718846	11.9383299049279	12.326120465605	12.5716815496835
200595_s_at	9.83715484084354	10.8725979344832	11.1362221531702	11.0423433797937	11.6687077381157	11.1484765821783	11.8682052269774	10.9194592691116	10.64736848007	11.2380464096364	11.0625184114538	10.9388444574662	11.5306014145168	11.5415322628345	10.2326607567903	11.3164512505913	10.43410692861	11.0515488384404	11.1596821598162	11.0191737042067
200596_s_at	8.64565843240871	9.42815076780649	10.0994793171752	9.37264744263863	10.9278520205019	9.44501484586842	10.4724877714627	10.1090470777007	9.36522884925155	10.1843794862129	10.3867247407992	9.64132926174569	10.335167010001	9.91214085629572	9.13468300468756	9.86758763491283	9.0837452373945	10.6470986072634	10.584210901308	9.97240546478447
200597_at	8.00786824333334	8.98697970917658	9.35843142862635	7.92065059456398	10.2260508716597	8.90598862931413	9.32867492732795	9.13827180017222	8.52120781622399	8.74986942739684	8.60028462289809	8.49705344454508	9.44563567139944	9.16037568743582	8.59693514238723	9.05636676102453	9.29393139869572	8.61691636257881	8.61838550225861	8.44625622988956
200598_s_at	10.8220130828811	9.60381176945029	10.8596124320349	11.2368513341531	10.4956551937903	11.4235886751887	10.9336168956516	11.0932194690895	11.6612436673006	12.0565022444299	11.030322282644	11.1160839927638	10.0796181136214	10.8812669424939	11.3113509799923	10.5889956526998	11.5654829376658	11.0684424160258	11.4445490513363	11.2134687974245
200599_s_at	12.962570711769	12.3237866213423	12.4411286218047	12.3968723185106	11.846900693174	12.8420556452122	12.5973542529716	12.7194316048581	13.1162302307944	13.0069221103619	12.5130366736742	12.5866756228143	11.9977793027958	12.7091269031565	12.690478207627	12.4864579613943	12.8889334651344	12.5984014970687	12.6165718164471	13.1665240251535
200600_at	12.7411298687361	10.8783575103369	10.7228075311695	12.0892187308535	11.353091675551	12.2645012451745	10.7874128739059	11.9331004749314	12.2480461512497	12.1958027983747	12.6130527377665	11.7127419270757	11.3839742326079	11.5424998976278	12.1950030271113	12.2883181842565	12.7423936540018	12.8467244383074	12.2712879329298	10.8989036490939
200601_at	12.963961731444	12.1713331958351	11.5662919300079	10.9696743120955	11.2939313986957	11.6436758416226	11.8175033476879	10.9989429514431	12.723767585578	11.826826512958	12.1644984403774	11.9963322488251	11.2403739633129	11.8407779235951	11.3698699386349	11.3999187425714	11.0052034677955	11.3406846543634	11.2350568627071	11.6222806552156
200602_at	10.655441278657	10.2144405546665	9.73470962022584	9.56453060081634	9.49765228026764	10.656603624822	11.4991482830019	9.2665523179424	9.96231765494231	8.36018867006271	9.57061472176119	10.2394791946992	10.4727923624152	10.2998948525068	8.53332973230583	10.0953970227926	8.43337679337504	10.7690939946617	10.7776662808808	10.442217820176
200603_at	11.7026921698725	11.0894504811159	11.5788915530966	11.728643322247	10.9578275608337	11.4596877562395	11.7560975893271	11.5890893129096	11.5513718178204	11.5618129867894	11.0579917227592	11.4955053008007	11.5310402422867	11.8138212655227	11.4866339350702	11.3812725557118	11.3483408758254	11.4799317996672	11.6437660185168	11.6275338844728
200604_s_at	9.50124008409738	9.03177011416067	9.10013667128545	10.7668601438295	8.04984854945056	9.96332961603257	9.42919748847991	10.5895575227735	9.93957921431469	10.4208023816318	9.46617845107788	9.12127448240965	9.51096191927738	9.35093918154643	10.3597495603223	9.93487029119203	10.0036584503232	9.64421681845824	9.88447581908648	9.83841607579734
200605_s_at	11.1519044683427	10.8935290673394	11.8070731181616	12.0078682433333	10.7439087364477	11.8238448745617	11.6620452387858	11.640787200856	11.6129606204698	11.6962286076488	11.2581537764101	11.3585962609648	11.7551796851114	11.6905218575382	11.2312211807112	11.048691207261	11.0576533399639	11.5734578450111	11.8842850141715	11.8213355273553
200606_at	11.6935305164746	12.9923364978028	13.3404343096179	12.9722079890281	13.2266831242624	12.5597355686105	13.2303207156611	12.6258458012825	13.0811671689377	12.9103616586031	13.4587141913298	12.2572699706356	13.25852186908	13.1678728367395	12.9867486718131	13.1574732603961	11.7574316810652	13.5678847942553	12.7335238202077	12.7758777265266
200607_s_at	9.13005568234283	10.4006660040692	10.3668685861671	10.6095481389994	10.7854524681585	10.049576317156	9.36084708417967	9.73250664387348	10.9101180186832	10.3582116228758	10.581200581925	9.71921767258897	9.82352646912215	9.6398833131998	10.2516007564667	10.3182038438772	10.7038170783434	8.87190523765919	9.56985560833095	10.360298426618
200608_s_at	11.1259945645129	11.326541842174	10.1889596708066	11.1921078417106	10.6584792849444	10.4843194236443	11.2630344058338	10.3812184705353	11.2249663650003	10.4758347402632	10.7414669864011	10.5452541015064	10.951357576513	10.981995317818	10.5503620154007	10.8498741937956	10.4072677642447	10.4914522920374	10.6500644352102	11.8651532929381
200609_s_at	11.2983490156582	11.5156012901751	11.2409105582304	11.3560117215028	10.3228294976289	11.0416591516372	11.7178049234338	11.0200076319992	11.0252780100538	10.3459595964041	9.83225711437793	11.1328210067796	10.5574637015978	11.6681315376892	10.7791447887952	11.3931759143488	10.1201082493226	11.6231499002205	11.292379155381	11.2620361025195
200610_s_at	13.0425656840918	12.5394496477265	12.3430191128678	12.4969286558103	11.850811922162	12.6796120472861	12.3275526440812	12.1117551395213	12.2913433978885	11.9233646295095	12.9384218027705	11.7758571555354	11.7722733299061	11.9823519174295	11.5785613899473	12.5419435869247	11.8315051850853	12.3442681635136	12.4206708196951	12.7031681997366
200611_s_at	11.2577414010919	11.915393918401	11.2217079449357	11.6171919402513	9.71149490665009	11.133206444944	11.4054606081528	11.9391016649314	11.5440950775108	10.442217820176	11.0830803703193	11.6439463553971	10.2897883660565	11.6125920924543	10.8887432488983	11.7164336624131	10.2602138867714	11.975059786237	11.8489358555246	11.3374546556248
200612_s_at	10.7779128041134	10.7113228192114	8.3789450602529	9.49884920653172	8.54264498688628	10.2737955992143	9.94529751100217	9.32373033752135	9.77231457392165	9.12567176339259	9.09249288685906	9.4093909361377	8.77511640443559	8.61470984411521	9.91378699987453	9.9436869515971	9.35049724708413	10.0505289055306	10.1039434298916	10.8194606278941
200613_at	13.27552800685	10.4881414010297	12.3974607260547	11.1785403680657	11.7792268837132	12.1113639267087	11.2618011071953	11.0992820525217	11.8147026187351	11.3830022116572	12.3513533721921	12.0714958820334	11.1646555641799	12.378240658987	11.3775901370322	11.3385135553218	11.9449682246341	12.1360939534953	11.3330435091508	11.6947931549999
200614_at	12.798977992132	12.2678400727607	12.8451175680026	12.1123091761395	12.1143605173998	12.6126381636048	12.6010511181683	12.5655067380344	12.6765962274489	11.9125899908526	13.0182349588916	12.9054246138877	12.6512983996458	12.3922100754041	13.3676468088098	12.7901855632105	13.151079980551	12.4421141224192	12.6485598148031	12.5426691670108
200615_s_at	9.07681559705083	10.4956551937903	7.70804925170222	9.09513325187293	7.27984269352035	9.69661984698429	8.98099636973059	9.56586369645423	9.7994435310716	8.66604642940879	8.70113315484797	8.1548181090521	8.01346225980656	8.22593041117105	9.5208150858443	9.75204606977939	9.03562390973072	9.01959072835788	10.2544381482673	10.0894504811159
200616_s_at	8.61728378777903	9.52512925120397	9.80477637795583	8.34784279363816	9.80300095171512	10.5743096905578	9.82781902461732	9.94763693795183	9.53760669149529	9.55975946398264	9.74432931046489	10.0768155970508	9.70113315484797	9.78070379396761	9.30560578958543	8.28725064325462	9.86263735755879	9.72706955802371	10.292551709358	11.003307079114
200617_at	11.0643385918828	10.233380006514	10.3146965256563	9.43983088398139	10.6285366740269	11.4117228219514	9.97024972143239	10.0690469112682	11.0979662650796	10.7626311873235	9.99180525537646	10.5003439692704	9.98156728190301	9.58608916617544	10.5682411648425	9.83051520697684	10.9054622217769	9.81826260830447	10.4386879082689	11.3304127428619
200618_at	11.607422791237	11.3809480142345	10.8389675195634	11.9049732427332	11.5999593200158	12.0679720778857	11.7322098323018	11.6349471470579	11.6828190626594	11.2964000471724	12.0504608843589	11.8420359965249	11.2993225134503	11.065752701817	11.9763493141178	11.2937590096679	11.9364539100412	11.7580566121466	11.71377312946	11.6172378647461
200619_at	10.8134605566917	10.3069730571408	9.1184220243132	9.95608570123079	9.96275143947303	10.3073146716594	9.58383495471543	9.85299758761332	9.56947590177766	9.06285565520599	10.3834883039953	9.81233777434737	9.54032180596415	9.43983088398139	9.97441458980553	9.69835740595729	10.1206266915313	9.5588033402543	8.94515117078387	10.212009933182
200620_at	11.6415550603533	11.4493550247536	11.8836360886371	11.447858104954	11.9307373375629	11.3401839214235	11.2392404959824	11.4584578808061	10.8012233378862	11.1851232073606	10.7554718088967	11.6367605464619	11.8670084021428	11.977208359471	11.3159986226286	11.2797846689043	11.7788574197884	10.9121408562957	11.3286188338953	11.6707447553018
200621_at	10.9109424801156	9.96981818594658	10.6535616620584	9.97599122753135	10.065550770955	10.7383456381372	10.3284505405103	10.158988298646	11.1510165388922	10.9957671508778	10.8523734495803	10.3220408010349	10.518161355757	11.1790382353956	9.98299357469431	10.5248355130291	10.5189481551716	11.1123743429323	11.4264220166655	10.125800892508
200622_x_at	9.36741475124683	9.19352536050122	9.18090370917938	9.64331507766953	9.32934787845928	9.60954813899943	8.30924896081662	9.22086196666754	9.27216319537305	9.16087986183931	9.48179943166575	9.65642486327778	8.92985016214851	8.73030029846004	9.35887093968562	9.72536625789564	9.25526467079968	8.66213427479907	8.78920757534735	9.60362634498619
200623_s_at	11.9975676294388	11.0200771042281	10.6358087959881	10.633721812641	10.4938554492408	11.379215892265	10.0895828931247	10.4379600883345	11.0604932917489	9.87252098459166	10.5731737846865	12.0215352487805	9.75955534320631	9.53915881110803	11.0739407027214	10.7870863245516	10.845568456153	10.0813502805837	9.70666868217975	11.4063644691599
200624_s_at	10.0484868739923	10.4839165206071	9.66320227857954	11.3692156304302	9.79474076107975	10.8497960222456	10.8933773803409	11.1776686866024	10.7643740238952	10.8567367561191	9.98270842891991	10.3465137331656	10.7691766634891	10.7082217300384	10.8189815394324	10.9350176779257	10.5120490675014	10.2062818017353	10.6814141251988	11.5020361635994
200625_s_at	11.1701754475919	11.523659961902	11.9860553376458	11.6222348909674	11.9771010067711	12.1148810288415	12.2488170592785	12.0806510019498	12.5237334619169	11.432646288438	12.08640164588	11.8257935760007	12.0001760994864	12.0109476362653	12.0711606522148	12.3255865452106	11.7458003547558	12.0692819243654	12.2280069462109	11.9484767437521
200626_s_at	10.5374125590802	10.6387978999517	10.5474729648907	11.6573184495813	10.6031626795344	11.0879268688825	11.5563144489819	10.8554914431019	11.1940796628568	11.2076244682268	10.2734459538498	10.9690986731688	11.5491108037721	11.5314301993904	10.3034382957387	11.1755495506362	10.8727518219544	10.5739311546315	11.46628043355	11.506059588828
200627_at	12.2970595518087	11.7964452590619	12.2938452067567	12.9332664874662	12.2594196212448	12.3871826494427	12.0866670179107	12.3515742252576	12.7274950690254	12.7621328470627	12.523855953621	12.5809886823013	12.243650041897	12.1755183636359	12.662267818517	12.4868098872842	12.3989306958417	11.7120540491042	11.7894521344734	12.2083867905911
200628_s_at	9.08161658331465	9.18834157601082	9.85689234469202	10.7208427627728	9.63771166947682	11.5557394791805	9.40705527510069	11.6818972267862	11.6536512231622	11.1573469353628	11.1939565029591	11.8557250211872	10.0299773465896	10.6199448256577	8.95826269732954	12.6933562726819	10.7450019739767	11.0916337267278	9.42689369972734	10.4975524915738
200629_at	10.0539258815311	10.3781864600261	10.4058860250496	11.6225094546833	10.43410692861	13.0038165394521	11.0471920907979	12.6627351242066	12.37506659026	12.390625773133	11.6843103111243	12.8148227615581	11.0911708900279	13.2058848655635	9.79685079526716	13.6186034502176	10.9912383810898	12.6299029920009	9.83967620911548	11.5369271137238
200630_x_at	11.7656176193871	12.0134622598066	12.0133226734254	12.1470458889457	11.6300850700021	11.8195005447521	12.1353565842069	11.1447856837613	11.4026390482886	12.8495614821783	11.7848392946531	11.1108095268987	12.1267367331051	12.4332202877385	11.2469780596147	11.3112374356005	10.6838718686226	12.5457608818546	12.1645298665069	11.8314655990013
200631_s_at	12.1103528023268	12.0274913694537	11.6581668442196	12.032631229301	12.0756128499692	11.6346749404456	11.6741922681457	11.7600129784333	12.0953310845837	11.9233274854192	11.4515202276513	11.8963702495584	11.9436503270705	11.6066365435795	11.5537732682731	11.7951061802154	11.7160906434105	11.4801338224283	11.3637514908798	11.8371942711301
200632_s_at	13.7914783418346	14.5536172954047	13.7842156343123	13.1320498213859	14.0654582098633	11.9467600973408	13.2760080542083	12.7060858579403	13.2008526390861	11.8348265443903	14.2446462807371	12.6418711190444	13.0343175254748	13.1829374345481	14.613565032903	13.9741456727758	12.6198302269142	13.0207369236043	12.3166775113314	10.7077042331568
200633_at	14.2848963777247	13.9813621363468	13.7621847655389	13.5985061796802	14.0169214289759	14.0472006129069	13.7826604215335	13.5686330708409	13.9142916903315	14.046024085743	13.3610253529706	13.6462324243817	13.4149890681515	13.8010414129528	13.7233196396909	14.1528076928101	14.3928741591316	13.3144133055213	13.3616696794928	13.7697758708619
200634_at	12.9587158249962	12.1326603771473	11.7151469204077	12.5192922450312	13.0219515909625	13.0228532537178	11.8033239190415	12.7152541927527	13.0945890719968	12.7490732958718	12.7045305078915	12.28762581525	11.1168637576909	11.6844418178963	12.558325040664	12.9719386603368	12.7314887498701	11.4221699150407	11.165786350684	12.2015113445001
200635_s_at	10.664447284548	10.7933594528897	11.9536144611994	10.8862300412867	11.2695358134032	10.3867247407992	11.3567270574646	10.6438561897747	11.5947444734606	9.69209237542757	11.4468248407803	11.2806547931989	10.4338983562457	10.2087220848627	10.8517490414161	10.1093083171837	10.7536346188534	11.3664861475499	11.4802853209364	11.5655781367843
200636_s_at	11.9373738201921	12.119232955411	12.570638437621	11.8167836793786	12.2184421488562	11.7288133561363	12.2895290310507	11.87916201919	12.3965780247201	10.8267073656613	12.2561791973216	12.1324354656119	11.8783575103369	11.2447205993413	11.796526375423	11.3652835371855	11.8590688246924	11.727750315399	12.516783423426	12.4136279290242
200637_s_at	9.79246495997995	10.2084782422117	12.1261882105221	10.9420012603316	10.5465086609708	10.4092848517198	10.7850437147797	10.7807858002226	11.4959049808368	9.73369327989435	11.5766260584065	11.2603315185576	9.94339392934751	9.54206454228344	11.2374489956393	10.593764587728	11.21710951699	10.9927967497247	11.3188252203997	11.3391819338563
200638_s_at	11.4318631938951	12.0914353863236	12.0878605883578	12.5109866362915	11.3915121227071	11.8648438760224	12.0613036807835	11.5102202118728	12.9839377177292	12.0145435965819	12.9787640766076	12.3677150539312	12.0796847738982	11.6113476149374	12.7296632251137	13.1750972731335	11.959205043075	11.7280480457701	11.4365553978608	12.5715393515324
200639_s_at	11.2537884053567	11.96560393651	11.5600939576425	12.3685883064842	11.7123550360745	11.939615942336	12.0525680508042	11.2871929158256	12.7275801561677	11.8499523611102	13.0228705878647	11.6751631559159	12.0043609361144	11.5552601625739	12.0817497162489	12.6612436673006	11.5970282885952	12.1688287880614	11.3291235962916	12.9106052573845
200640_at	11.8357346323211	12.7030600249226	12.2680155866652	12.8718859913323	12.0920303257519	12.3661036075266	12.3656389582345	11.6957937728028	13.2972602107853	12.8411122062341	13.8679350629797	12.3003239578432	12.5412660494482	11.8573978917013	13.2928823801379	13.3500413603378	12.7578483318626	12.2306809691275	11.6115781547421	13.0143343688371
200641_s_at	10.4734013514664	11.2577414010919	11.7964858178125	12.6205635016216	10.8240040509332	11.1577258772836	11.1526017440192	10.5795045128421	12.9331373682567	12.1871045914191	13.168781788869	11.4153720699268	11.9001875552483	10.8557250211872	12.131471161692	12.7088683402117	11.7352598391031	11.7399915146842	11.1151086935575	12.1708013728223
200642_at	11.4791739622589	11.9126648330201	11.7464303434301	12.1633037399179	12.2157453235928	10.9665775488069	11.1254780480461	11.9473812478195	10.8861538150938	12.7762685196398	11.7271546702647	11.7463883527427	12.0593782630301	12.2143798390113	11.862676097507	11.7996863613313	12.9499178792031	10.456559766335	11.0960562391809	11.8003741585229
200643_at	10.6555307231556	10.5725107596749	10.7817695118631	9.54129025269508	9.5239539394967	11.33979434228	10.0901124196643	10.2508905357233	9.90659000282883	10.4776570921361	11.1334633465234	10.2461467746359	8.49065034924802	9.53760669149529	10.3060616894283	11.4857790046505	9.62680414493225	9.53488645761565	10.6739273671367	10.6144337918694
200644_at	11.1814007617393	10.2713463002826	10.6339034093485	10.775198728898	11.0268000593437	12.1203350907136	11.3022962001748	11.2412681773294	11.5226305683222	10.7013064619586	11.5498327890613	10.8603110549195	12.0837784727065	10.9715435539508	10.5360529002402	11.1325639907827	9.89648378054729	11.6920487730085	11.7639592537342	13.1390716532952
200645_at	11.9655317909361	11.9713279957601	12.3508563291459	11.8390462800406	12.7433828464535	12.5311621152047	11.8652693071749	12.530845224201	11.7843894683921	12.2695942516834	11.5683836884327	12.2168064743606	11.6540541793405	12.179411523174	11.6050627616155	11.4603535012607	12.1701754475919	11.095726668639	11.7791858368381	12.2820748685841
200646_s_at	9.62278396615612	7.92599941855622	9.23266075679028	9.97053734006191	4.05311133645956	9.88904758283903	8.07841770164733	8.8801957289431	9.12049709844425	9.46025109894385	9.89845023280787	9.49225378930292	7.83162393682075	8.06501215043695	8.62131930101419	8.78985964091365	9.24958755559045	8.98270842891991	9.28586454703185	8.75855636218021
200647_x_at	12.2874815298744	12.0139158222952	11.7927089675984	11.6045995576557	10.5615743551927	12.3256708615684	12.2534338767571	12.2547924301929	12.0697518357411	11.0720655940165	11.7685565317869	12.0331820733753	11.8083206891633	12.2076244682268	11.9976381906753	11.4061518469214	11.8822991456808	11.5749718895325	12.2965721209276	12.6979232123642
200648_s_at	8.51727569320958	7.97727992349992	10.0008450815672	10.9106427304696	8.03397354344106	10.1812765146531	8.51254295509686	9.22182875848853	10.7733865046732	12.2010824542039	11.5973542529716	8.87559578337043	10.4362951198394	10.4496645384762	8.72826067270907	9.64475759251626	12.5184810447721	11.284014344738	10.1821460196332	11.4148437650136
200649_at	11.5249823895923	10.1027630966256	10.4897476304528	11.2603315185576	9.44894223647017	11.3756368093626	9.6828190626594	10.4755307910277	11.2536111519472	10.8435285346111	10.9581901836937	10.953323448583	9.61010206299967	9.86108690599539	10.9458095849008	10.6461986664689	10.8193807908646	10.6682645274456	10.6089940022379	10.3917806060132
200650_s_at	14.2659446253918	14.1123417599039	13.3969525700356	13.6820728599898	13.9704744283862	13.6098943664222	13.3389313281915	13.9839733336731	14.3968790063082	13.4007193650827	14.4702139999227	12.8483686469303	12.8591076605819	13.7756514294893	13.8357346323211	13.9948218830844	14.0756044940521	13.3449754791544	12.9668478801021	12.5255452779351
200651_at	13.4732364423131	13.3210684208624	12.8734248867071	12.8023346031767	13.4994223819785	13.4440960513152	12.6805133676155	13.4718783965684	13.7654415085202	13.5947211505808	13.5533653036063	12.6590593525477	12.522409888392	11.9529232103627	13.1125372470371	13.5731737846865	13.7180404777184	11.7813597135247	12.2135599274765	11.8269853607151
200652_at	10.3779696438188	10.1164739279094	10.2038373839346	10.2674889808812	9.90508609876177	11.0309429597906	9.63408498320074	10.7798014173738	10.4184851371459	10.6756924558024	9.912440294869	9.76387628539072	10.5436118758983	10.0285967770671	10.2111582472803	9.66835318047296	10.5407092626714	9.81105352364199	10.4994472974852	10.7258774591202
200653_s_at	11.0998737655825	11.8880201983885	12.1699563095887	11.3249680746366	12.1717084823147	11.7983502888222	12.7852072300288	11.7022592791077	11.7182759935495	11.5399342451718	11.7949843841206	11.4568164142714	12.2375983723327	12.6782039817426	12.397086312658	11.6453882394983	10.6975757633792	11.8759029031248	11.5929708591462	12.7206290396725
200654_at	13.6520046496848	11.9092930858238	13.164671275619	12.5040492787922	12.8779934184224	13.4891831442349	12.9555046137027	13.3149230617392	13.2351616015337	13.4570345291257	13.3682745421898	13.2698279811356	12.2890678759044	13.2544824382661	13.0308912468929	12.546942677499	13.7767517226297	13.0742920144443	13.0590402053285	12.907022085258
200655_s_at	11.3516570364416	11.1423623789634	11.96401589988	11.7191748823281	11.8367604786945	11.7676878993407	12.6128454655772	11.4961547246428	12.0735725700902	11.6015386759398	12.1931557072453	11.3753109974731	12.1636496760158	12.7740663555515	11.8945146442731	12.0710935969026	11.4944056094267	11.7303852203214	11.6075614963542	12.3568920846367
200656_s_at	11.4608142217603	9.93295289219471	11.5736945192314	10.9536144611994	11.2914009594837	11.4768474421445	11.3498893660704	11.7443293104649	11.7399493361685	12.1280910131142	12.0264542800259	11.8930360262712	10.9480751584911	12.0884570034862	10.9364171014318	11.430086604341	12.2308010336283	12.2178365596936	11.7468921603458	11.7638347994296
200657_at	12.450644227421	13.487387864943	13.0579240525492	12.9178568748372	13.441478810968	12.4271818745882	12.8232677129488	13.194556808178	13.0715629186507	13.4133899281737	13.1385917946375	13.8587678110971	12.7685151801942	13.4433321005759	13.137471503352	12.9486227470454	13.8536799295574	12.5794573713374	12.0097236648329	12.8804253416719
200658_s_at	9.15177765473205	9.38370429247405	9.02983934907253	9.12437983616298	8.59245703726808	8.74011804283313	7.95768248616512	9.43024345027508	8.71493235178568	9.43608686360791	8.97871045910636	8.52120781622399	8.66533591718518	7.93899143877554	9.58759001940925	9.10512279826352	9.58044701959866	8.17442639367725	8.1568415245884	8.49024921062708
200659_s_at	8.83162393682075	8.24365004189697	9.10826307530433	7.87958324961278	8.74247786700368	8.22737527362621	8.45038647903429	9.1103528023268	8.39016895620018	8.91438513215544	8.02624677264819	8.4801843236987	8.78855521492886	7.8801957289431	9.03287224946323	8.42290574261218	9.06150620693541	7.73470962022584	7.33539035469393	8.06231602735572
200660_at	13.2217532512036	13.661878281449	14.4483421929072	13.8194007505362	13.6582338015	13.5015635443761	13.5708755747794	13.1268818953571	13.8831873959219	13.6369644113301	14.3456824481868	13.4639202426991	13.5386739530827	13.1995189889988	14.0516422962227	13.7966987325486	13.6201510804592	13.2710106557522	13.3535328161089	13.251807838341
200661_at	10.3076562053065	10.0993478104032	9.71252700043982	11.3840282145742	9.87205919903182	10.8317030992143	10.3282261187877	10.6001916867019	10.6161812313319	10.5650068478219	10.3869402453243	10.2706457361505	10.7625481425665	10.7791447887952	10.2308610621319	10.4191174821225	10.5783726913608	10.5594726933922	10.7734689279052	11.3208569471163
200662_s_at	11.0901124196643	10.9662891395819	10.8374702529657	11.3004669645978	11.1049263038078	10.9515761390748	10.9336168956516	11.0667619323869	11.8646504567457	11.0932194690895	11.3356694869461	10.5057123280149	11.3020676725265	10.6725137396947	10.942221244836	11.0008450815672	11.1565887527891	10.5987038927799	11.1100264819434	11.2346378313444
200663_at	12.3019248243616	11.9092930858238	12.3792971319553	12.796810246776	11.7537599561577	12.5630532352147	13.0448039176969	12.4936553389637	12.2356253535275	12.2117058173603	12.0483506357335	12.2485206049384	12.2418937975236	12.3825970095609	11.9597122051787	11.9519767511276	12.0116815209988	12.0357613550736	12.4688022052633	12.4229320152285
200664_s_at	8.02790599656988	9.85829188728283	10.8662743732926	11.6480878941799	9.48603050736912	9.30856656661822	10.1906889287682	9.09354961281063	9.16817065999688	9.69870466677034	11.6538751016005	10.4027989066471	10.222674170198	9.13903966768306	10.693922488081	10.6161812313319	9.94090083437434	10.4153192481404	9.28794319229146	9.87697730769454
200665_s_at	12.0139507058119	9.20408201217437	10.424691191513	11.1162789735107	9.74045539698897	13.0265234425198	11.8149028512154	11.8737516906086	13.1214201952808	11.7705400156717	11.9245156222299	11.4518292772524	12.8483295208749	11.5418226214242	12.6690622086435	11.3455715739905	11.7560558790754	11.9048980004759	13.6446674775819	11.558037984777
200666_s_at	10.7256218811502	12.0670645639387	12.4525758739158	12.5553081014013	11.5373640218944	10.9854150409976	11.5286494523183	10.7167337371527	10.5595682899227	10.8413284654987	12.5750191778306	12.1800023646962	11.4150551101948	10.7164765340545	11.9552866455245	11.6838718686226	11.4760879823852	11.5213059821166	10.2029808582925	11.1816492238153
200667_at	10.7872496084679	11.4092848517198	10.6371682473946	11.5361014815559	10.3192205025239	9.91826695909256	11.0664928732588	10.5759173611181	10.1415962783838	10.1194599344593	10.4176415791386	11.0417960232317	10.9951311509964	11.3032670390317	10.8017083589165	10.9388444574662	10.7903484967519	10.6888622317822	10.5524769815221	10.7295357766788
200668_s_at	12.0295978216511	12.4725131564984	11.8660424970968	12.5939979542288	10.4643415327611	11.3377333888007	11.8071536391775	12.2724548315585	11.5015386653908	11.3179778224071	12.309362661809	12.207807462334	11.9874772024836	11.9929383361658	12.1082957505785	12.3621630116417	11.8324153653561	11.8803105398755	11.3500551772045	11.6710544841918
200669_s_at	10.4505926814274	11.6076539590243	11.2748440271637	11.9264442600339	9.88340698638837	10.4216440940483	10.7884736491315	11.5223363209133	11.0149271019901	11.059276854037	11.617283787779	11.2377477335612	11.008638707993	11.0192432166036	11.316620949473	11.7088252418819	11.1551344548578	11.0881256921882	10.5503620154007	10.7815236468287
200670_at	9.26725487215199	9.69801006153743	10.1199786096549	10.5085871120895	9.66480280328829	11.5307964655603	10.6702136367386	10.9962616236854	10.8221724614762	10.6302671250268	9.83731255552431	10.3665407878453	10.1705510353167	10.419854867797	10.9329528921947	10.1880942639264	10.5748773082861	9.72826067270907	11.9444924560441	12.5076460032453
200671_s_at	4.15380533607904	4.4594316186373	6.91528186586766	6.31650781910311	4.95419631038688	3.10433665981474	8.46107011403305	7.79895774790043	7.49984588708321	3.56071495447448	7.77741971551583	6.27984269352035	7.29370154208074	3.48542682717024	5.56376827845203	7.10852445677817	5.56376827845203	7.98299357469431	8.18040648531064	7.45368218587218
200672_x_at	9.78086780181646	8.3741700760685	9.66586883415518	9.42982515655197	9.11374216604919	9.33628338786443	9.68877483015	9.18834157601082	9.75421943313514	9.67983193343985	9.30742852519225	9.17242750864548	9.25785923463963	8.96202839277775	9.50143914515887	9.80203161570493	9.17741953798924	9.99293833616581	9.59861085469642	9.0601554952546
200673_at	11.7877801536014	11.7944970968921	12.232570825357	12.2839564876651	12.1078382293819	12.526719294478	12.7807447976778	12.2894713947181	12.3849186255238	11.8826430493618	12.2584777029181	12.0781508077346	12.0867333532921	11.9986256857916	12.4242975323971	12.1113965318286	12.0781508077346	11.9665775488069	12.2839564876651	11.625343557573
200674_s_at	13.0053964786926	13.9556680682278	12.656603624822	12.9957318249056	13.5893702570618	13.2272850121039	12.9557043889408	13.5430197332823	13.640030233485	13.3330714702536	13.3704694605811	11.0183392940962	13.1714583021756	12.5262057797924	12.2286383423438	14.0026040798598	12.925943803726	11.8569701326866	12.111852926151	11.8952344480189
200675_at	12.0159376733092	12.0212923270099	12.401306206006	12.0890531721564	10.0007042690112	13.0745094502665	12.7014580886043	12.5119749697772	12.6436983863746	11.8550241734489	12.5154780955717	12.5318687751776	11.7153185523313	11.0600879264636	12.495155489916	11.9595310963218	12.6472560392022	12.6926155016946	12.6465587101545	12.5895809292784
200676_s_at	9.19475685442225	8.99887245399428	8.86263735755879	8.45697038112101	9.71510400923617	8.85642552862553	9.1920461788533	8.50700173276413	8.52473758701238	8.34518344718767	8.30286736097287	8.88264304936184	7.86727873970966	8.6499746511581	8.00562454919388	8.44377239276374	9.01652974824349	8.28863540903768	8.30241045042562	8.64385618977473
200677_at	12.2520148904954	10.6029771716209	11.1044677126414	12.1017787473589	11.3402395670001	12.0261775968892	12.7820767842453	11.2776942269418	12.1769522683363	10.6427737625331	12.2177154113507	11.9290734358768	12.2301705834958	12.3801092773499	11.4344197306292	11.311748315005	10.5944179188268	11.9778523079712	12.4949055730583	11.723746257975
200678_x_at	11.8061870902487	11.2189264372263	11.7502045092799	12.1852781010209	11.9393220919817	11.9870863293282	11.7308097546625	12.4301388882137	11.7257922714942	12.0039043592612	12.7730567646476	12.6106788410991	11.7491571198821	12.1836353814732	12.6352646565395	11.9553229758412	12.0722331135579	12.800030300915	11.8159035969727	11.8225309989525
200679_x_at	11.5750664645787	10.7647886748453	10.3528158941878	11.3288992792514	11.2724548315585	10.9171482728149	9.96260685912106	11.2447800514684	10.1851232073606	10.5182597291531	11.0938796809996	10.4235361533895	10.8724440305956	10.1441483665089	11.6720716969052	11.642728643769	11.4321242726416	9.75137668336632	9.99237190701017	10.4935552734154
200680_x_at	13.3663768607503	12.983902100906	12.7513557600356	12.8964270161696	13.7513662217389	13.0564006330687	12.7300667375631	13.2774181784027	12.673463673299	12.699745947971	12.9426794381795	12.8645730817736	13.0692987095504	12.9165699448562	12.9011120151163	13.1331743290298	13.4129534912805	12.2836382322827	12.4620420909426	12.8210763778893
200681_at	12.055418020769	12.5896277411491	11.3423525100878	10.4898479604393	11.8410532208082	10.7648715907361	11.6818094021657	11.3629300820549	11.3688338135586	11.6335401930725	11.8384554716287	11.4563030727342	11.6608872703026	11.5729370250173	11.9313654235606	11.8554135753355	11.9502278088257	10.5480512380126	10.8901882636888	11.4946556129002
200682_s_at	10.4208023816318	10.8193009494168	10.4125698468052	11.2286383423438	11.2632692003727	10.3691610913492	11.0844097982063	10.7836530863901	10.5904934868915	11.5319174975916	11.2961705835685	10.4586116725846	11.2317611900904	10.9752747876095	10.7470180847614	10.9721900353461	11.3324841732616	10.9372266739795	10.7125270004398	10.8487011755662
200683_s_at	10.1368629807208	9.89330153086056	10.3213644320394	9.93516504960369	10.8094466009531	10.2278565730605	10.4800833193901	9.65212792773827	10.3773189996222	10.0660891904578	10.1106138055009	10.0806843086193	9.96607279482021	10.0926250199398	9.94485844580754	9.94573644261376	10.3188816959058	10.0464419480073	9.97685048606829	10.0520245604828
200684_s_at	9.37482214163481	9.44273619718598	9.52277766952458	9.4846215270986	10.2715797460826	9.31899464028609	9.26256470208851	9.36084708417967	9.05283971920546	9.38672474079917	8.71390197794766	9.84768378771685	8.73301532168596	8.67771964164101	8.90749159334305	9.32687885483841	9.80364681408332	9.10433665981474	8.90749159334305	9.1550711912457
200685_at	7.5461227588578	7.81954046050572	7.93840342367024	8.08746284125034	9.69034724996876	8.00618579994629	8.85860271245712	7.83668159332712	7.53138146051631	8.06877827798541	6.10013667128545	8.31424334674856	7.91288933622996	7.35579154675365	7.72314895704758	7.53294028837287	8.44997398581035	7.91528186586766	7.96809075204526	8.5208150858443
200686_s_at	10.8285332104556	11.0138111666841	10.9966147148154	11.050256801599	11.6969675262343	10.8734441125154	11.5974008132995	10.7312341641148	10.8924669232773	10.8449410951426	10.395748328179	10.9463214771071	11.6306766648541	11.2665523179424	10.4195388915138	10.6699480041161	10.5425482623352	11.397086312658	11.6491214238667	12.0002113168045
200687_s_at	11.1376315982354	9.16616308264611	9.73606362787181	9.84517638749257	11.0980320829605	10.0583976773764	9.04439411935845	9.92748169038177	10.5010409955659	9.7921395522779	10.0219515909625	9.27542615808425	10.0718645448872	9.6733090755617	10.2072584103635	9.73216742566339	10.4878400338231	10.3211389052232	10.4351493383669	10.4947556021605
200688_at	7.62205181945638	7.62131930101419	8.3961766182344	7.53838296003212	9.51766938813381	8.04984854945056	7.48623167798101	7.59469782732387	7.86666075081999	8.91826695909256	6.66391384211598	6.92955431573285	8.01010845347429	7.85673675611911	3.81762325751143	7.67171796512923	8.26538063344618	7.95070169008901	7.67383905599044	7.33985000288462
200689_x_at	13.6086591081066	13.5186531556734	13.400292421702	12.9327130380435	13.9704474653996	13.4076129923677	12.9333771518775	13.8417608868005	13.7473118656612	13.4343285037125	13.8561726068406	12.9875127311561	13.2103060582941	12.491076436858	13.3544560175056	13.2833922595745	13.4689040024403	12.8626373575588	13.1957412932464	12.7023891599763
200690_at	8.5630055530624	7.37764435839991	8.5480512380126	8.81922110355015	8.17142702660754	7.17891378466957	7.85362145574883	7.86294724802092	8.55190047999962	8.7045953476324	8.55573947918052	8.35799178363106	8.33539035469392	8.50858711208948	8.3562318626554	8.53488645761565	8.52512925120397	7.64457735701838	7.65535182861255	8.39360496863922
200691_s_at	11.2388823738406	11.1087204618109	11.55324529204	10.9113170796142	11.1927859592511	10.8084011405807	11.2190474839219	11.1404463641957	11.3474552774605	11.4299297413533	11.2908252401573	11.2169883075768	11.2312211807112	11.2862689626798	11.4332202877385	11.3688883650131	12.0713617994533	11.0271457558064	10.6560672737256	10.9829935746943
200692_s_at	10.2356552678925	10.1963562265667	10.3294600064694	9.73775435236028	11.0518886559054	9.91154179263471	9.64547830942441	10.4382720561248	10.668796363913	10.456970381121	10.0662237639424	10.0760138770853	10.0036584503232	9.68527441586238	10.7170766033039	10.3078838494949	11.1565887527891	9.92925840863697	9.37590826307502	9.80300095171512
200693_at	11.9559767651458	12.4291713297165	12.3571670879811	12.1260268406528	12.2035927142077	11.7627142273006	12.5113079189462	12.6182478339498	12.3182320940714	12.1327246311464	12.5330133171185	12.3604904805	12.4469282005053	12.4795529307239	12.8849336479498	12.4424511128803	12.5354697968139	11.9476369379518	11.8826048418898	11.8891236562942
200694_s_at	11.0409745988173	10.617008227652	9.45265308600623	10.4721831161895	10.9422945655506	10.9185651289894	10.5679560754155	10.2443638351205	10.6931384383429	10.4067364826917	10.6471885704749	10.5605239069948	10.7209282431485	10.6036263449862	10.2836671674915	10.4178525148859	10.7196455054087	10.8307528636845	10.6839595677832	10.16691625157
200695_at	10.3966047811819	9.91348784071516	9.87697730769454	10.0457596613827	9.08772801817249	10.8168236703708	9.59339112279174	9.83510297949099	10.8818022511474	10.2132257558065	10.5185548091012	10.4328550418808	9.30469355747101	9.23433844869563	10.1516508299734	10.0159725079736	9.83936127895905	9.9109424801156	10.2128611165929	10.1226985993153
200696_s_at	11.661778097772	11.135388651579	11.9402768868814	11.1753624185209	11.9003007862482	12.0395359797442	12.6661574153416	11.9053117843377	10.8369971089196	11.3103287586168	11.4529104298004	13.2118426774133	11.8794683807851	11.4435652131783	11.1274785200982	10.6347203117811	11.2118274713819	11.4919031890378	11.9243300403414	12.8863253183646
200697_at	11.267254872152	11.4961547246428	11.655441278657	10.5513237480148	11.2815823477054	11.0633950812885	11.4539393461803	11.5203240224811	11.9445290591988	11.2223119115543	11.3793242108356	11.5369271137238	10.9411209867247	11.6253892233177	11.4153192481404	11.1828908927455	11.299093514237	11.4586116725846	10.7200732113918	10.5118514651123
200698_at	10.2827409528439	10.6148018497937	10.9389914387755	11.7219963207258	10.7129568216976	11.2240619862752	11.1106790489171	11.3536430801751	11.329291811186	11.197032350621	10.5794102282922	11.0296323280441	10.8610869059954	10.867124267303	11.1750504777121	10.7712418461271	11.3181473418293	10.6753396107891	11.4774547222325	11.451932279076
200699_at	10.2842457498297	9.71887531496019	9.63372181264101	10.7986338015555	10.6269866144248	10.803485375596	10.8472139820006	10.3609567906579	10.5456402360128	10.8884388507452	9.43671154213721	10.760969383257	10.4593291508621	10.3542493819452	9.46964181723952	10.0103882353119	10.7553048882624	9.71904650392994	10.8987525261648	10.8369971089196
200700_s_at	10.9328790951646	11.2276761045886	11.8868778013688	11.9413411054853	10.9336906549522	11.9690626881086	11.8680508537452	12.382434896851	12.0278369003252	11.6077001881372	11.7785699935295	11.481093044404	11.4360868636079	11.4438759714005	12.4110607375895	10.8672015055738	11.8103708001837	11.6310406026836	11.9643769708202	11.6055258169029
200701_at	12.3111806600534	12.0553502297279	11.507695550598	12.6562684287546	11.1046642695627	12.899866685812	11.5914288441863	12.2957689344205	12.0041151049948	11.4522412404308	12.5267437429997	11.5631009157911	12.1134166114859	12.0612361657477	11.7175479112525	12.4050084652067	11.7270695580237	11.2034703637823	11.9835280711651	11.959096342282
200702_s_at	8.95303237725324	7.97785230797118	6.63517394667492	7.73606362787181	9.3297963382207	7.62935662007961	7.92837032301897	8.17142702660754	7.28447711781042	6.20163386116965	8.89542381038297	8.96231765494231	8.68825030913318	8.12412131182919	8.41531924814038	7.56453060081634	8.82177398197057	8.97154355395077	9.48260630810786	8.63408498320074
200703_at	11.7775019086531	12.2723090208349	12.4259501793385	12.6831262104361	12.3794595976133	11.654815011847	12.3409627642517	12.0009154826916	11.7922615887676	12.5564342055202	12.0171215802928	11.5034779390071	12.5286250360705	12.3224633706876	11.7941721472785	12.6973368436534	11.9849524277324	11.242697767908	10.9350176779257	11.8643022366872
200704_at	12.41497585938	12.0893511641333	11.57931593758	11.3309168781146	11.5420161613568	12.071328276861	12.8131398508905	12.7080061288961	12.453733621601	11.4284125191799	12.3543595912605	13.1018608021215	12.1779800618741	12.7618420690629	11.9845964704049	12.1942028122415	11.8453332277429	12.1305705628054	12.4419067045422	12.5828946594068
200705_s_at	11.3932831898845	12.5412176417361	11.5626240390999	11.2197130592666	11.5692860110185	11.1604387188726	11.7910407590878	12.187011774805	11.363258701708	12.0227145730448	11.5405639786001	10.5496884209055	11.1926626888584	11.7426041772903	11.6709659970082	11.2690682219262	10.8206576534689	10.7593056627925	11.2459685798059	10.869516732947
200706_s_at	11.3908675588448	11.1809037091794	10.5605239069948	10.7906743086415	10.8554135753355	11.36768775627	11.1522848423066	11.4885431260698	11.7390210967044	11.8136609616207	11.2597432636908	11.8349055312526	10.7477734005268	11.4219070285003	11.12153351734	10.9108675485426	11.1520312708074	10.5926439027616	11.4063644691599	11.2542609746738
200707_at	10.9823519174295	9.88615381509376	10.7262181593322	10.8112141175132	10.4050350657735	10.5156012901751	9.75538835099366	10.4473932276521	10.1497471195047	10.4323331016266	10.3011531997658	10.3421858112557	9.36128586004707	9.04357417330576	10.5186531556734	9.84313591111135	10.1555772224823	10.2693604843587	9.85034313416734	10.4245862262511
200708_at	10.2858645470318	9.16062779666161	10.500742311246	10.858991149777	11.938807709799	10.72911086723	11.0367231060055	10.5499771427718	10.7718195678983	11.5161432214892	10.4421141224192	10.8814963848101	10.7616343346041	11.1676690275019	10.2732128098543	10.5068034377956	10.3362833878644	11.2132865200496	10.5105663894488	10.4886435398538
200709_at	11.8315051850853	10.2247252527676	11.4622466342444	11.8176232575114	11.9685588029979	11.5662919300079	11.588152437079	11.5421129215876	12.1108421445503	11.5143688704927	11.8184224017411	11.8913660205126	11.8301586484939	11.521747645993	11.5516602030241	11.4471348977428	11.8407779235951	11.2737373308712	11.2171701178781	11.846548161905
200710_at	11.2358945604857	10.7559724549541	10.554876594598	10.0817497162489	10.3749307905817	11.1652838883224	10.4777582664439	11.2337394969534	10.9744145898055	11.4831103768181	10.5060099852576	11.3197285633108	9.85906882469236	10.2516007564667	10.4509019297672	10.7427304765192	11.1497471195047	10.270295326472	10.3044654092866	10.4573808790725
200711_s_at	10.3066313617125	10.3212516730382	10.621410886162	10.5120490675014	10.5384799642373	10.6785121135318	10.5056130952851	10.2314612098343	10.7041630276385	11.2351765636025	9.76254814256653	10.2646771657162	10.8613195799804	10.7536346188534	9.57402579792481	10.5460262671987	11.1004652360551	10.1868570671772	10.3299084313827	10.076949173741
200712_s_at	9.17417668445276	9.88630626345243	8.36675932833517	10.3430746491989	7.92005505480697	9.11712358570437	8.64349547092277	9.21965256510381	9.53138146051631	9.16490692667569	9.40087943628219	9.01820017881323	9.01875655947608	8.75622271284729	8.52160043972373	9.33561366481602	8.99237190701017	8.70839418775667	8.99123838108984	9.42773186680445
200713_s_at	13.1214687629676	12.5934844980897	11.3889859343701	12.1104180575472	11.3659396307463	11.4444972871038	11.5148619647079	11.87379013326	11.8259922751679	11.35149140932	12.0855056547276	11.8835597252632	11.9107551438853	11.8195005447521	11.5976801437159	11.4814462812684	11.609963601937	11.709213080508	11.5120490675014	11.8553357033661
200714_x_at	12.9086365522256	12.0130085546796	12.1776064034828	11.7842667641572	12.052160452259	12.6889059306127	11.7047682393626	12.0109126800597	12.1781045931682	12.1004652360551	12.3440461890863	12.6961416511638	11.7329729387179	11.3907063728728	12.6304719094725	12.0208757945024	12.4181952197112	11.8463130931927	11.4311841679587	11.7487379511184
200715_x_at	12.8682824073996	12.6032090527859	11.9999647775231	11.7074022742301	11.5953973610646	12.0991505277663	11.9819596530085	13.4760626601733	13.2371203124618	12.8054415999067	12.8376082240881	11.9503736350245	11.1959258007655	11.0874628412503	11.8722516276452	11.810089584826	12.2393896873085	11.3256427566633	11.4007727241226	11.0313565962557
200716_x_at	13.67655215416	13.6785891361972	13.3371201047133	13.4142888365628	12.4463854793177	13.3832452782989	12.8389872100858	13.7787239790039	14.2833199066784	13.7810112933913	13.8780604948901	12.8327911418732	13.2817706843666	12.5801407724362	12.9575555338619	13.7195706438234	13.4838787426779	12.7421409854981	13.1927243253713	12.6059887236131
200717_x_at	13.9978057597819	14.3214208082353	13.5493154029565	13.7716854745333	13.9602372923308	13.2490541788979	13.5394254135808	14.5297294577918	14.2099559062213	14.1964638129549	13.9687297837442	13.1419953398656	13.5712193544383	13.2066786287261	13.8749621423204	14.2507795321423	14.1780578951926	12.6151928084809	13.2977903894868	13.5402975864646
200718_s_at	13.0929222751318	12.392129559631	12.7543029586839	12.2009598906968	12.1166688559671	12.6169393293955	12.652307222468	12.4181161412075	12.6870256846388	12.865965196749	12.4933801420036	12.2934429096068	12.444574932756	12.8124781699361	12.0186522544447	12.6603747953218	13.3705239502244	12.4100537870756	11.9126648330201	12.5077203236362
200719_at	8.86943961853158	9.03672310600552	8.90388184573618	9.1184220243132	9.14031853935699	9.25171909260596	9.16087986183931	8.76520320665317	9.11608399276377	9.75087443965685	8.61397358738023	9.07307041961431	9.41531924814038	9.51195026969001	8.6585685412961	8.89269459141497	9.86108690599539	9.11139653182856	8.62570884306447	9.80719389800019
200720_s_at	8.27891401949994	8.84360704649056	8.84423498775875	8.83668159332712	8.40896655165431	9.32102612859297	9.22182875848853	8.69801006153743	8.75588902600854	9.0805510773276	9.87098112422465	8.72178276845979	8.8820316083521	8.87344411251538	8.43337679337504	9.46311561989236	9.31899464028609	9.12593001006667	8.78430766672838	8.39746072605472
200721_s_at	8.40173284952262	8.86511461945253	9.44086916761087	9.18883607303053	8.52199295640167	9.50342824659197	10.0184783959659	9.1873520732005	8.74416109557041	9.41087529950613	9.84360704649056	9.51589691430933	9.02624677264819	9.42877889133759	8.65463602852797	9.09618804632013	9.41405094472604	9.82081718186417	9.61654884377899	9.2336196767597
200722_s_at	7.82209277437953	9.66498052981033	9.28470844869216	10.8133803869247	9.06877827798541	9.63626208880638	9.4757334309664	10.7903484967519	9.931180720768	11.0046418346824	10.1818976431084	10.0541972943888	9.30469355747101	9.50342824659197	9.6601742120694	9.83003977608083	9.07146236255663	10.5733631644506	10.7603872993108	10.0141599892011
200723_s_at	10.8336807486547	11.4377520723236	11.4659234633537	11.7594305084008	10.8395187526306	11.4771005065808	11.4624000226918	12.0671318067745	12.0234771518304	12.3011246131498	11.5644353325467	11.8153832958135	10.8490922876246	11.5604761411716	11.4029054690463	11.4668412083216	11.5579422867874	11.7317008703535	12.1423304662268	11.5635299700815
200724_at	7.40769264866568	6.64241277290506	7.90147031982427	6.59693514238723	8.23553560671046	8.09592441999854	6.68229237143083	7.1548181090521	7.02569327368077	7.91348784071516	7.59544398458948	8.33046876659032	6.71287086768991	7.52904005609508	8.54303182025524	8.50342824659197	8.31469652565629	7.66817586897014	7.62131930101419	6.86913111964429
200725_x_at	12.6409227351735	13.5845867499596	12.2743781532464	12.7780565898812	12.1494613461466	12.9146841053284	12.7727475649119	13.4944056094267	13.0351599350011	13.967595532855	12.7913053598677	12.4179052440042	12.5120737658972	12.8457644505345	12.8533875368118	13.029131904548	13.6939769201601	12.3213644320394	12.5712075013309	11.9375945113749
200726_at	11.3662129150268	11.5405639786001	11.2685420003001	11.5220420134784	11.3432967731471	11.2324808883174	11.9264442600339	11.0654834543864	11.1653467056887	11.48073972103	10.9743428834987	11.590587049915	11.5032791590762	11.3805692902149	11.1729899750421	11.179287104646	11.3536430801751	10.4180634197969	11.0331476517817	11.6824679565392
200727_s_at	9.23385930719641	10.1568415245884	10.1323711987325	11.5442883128501	10.2087220848627	10.140829770773	9.2045711442492	10.1925394079319	10.3924247621665	10.6016779479018	11.6959677224689	10.1759237420638	10.2305008536391	9.50858711208948	10.6122234702764	11.1110052217477	10.6285366740269	10.4966540825935	10.9486592455601	9.93147623388679
200728_at	10.5847746375734	10.6482676916678	10.8869158958473	11.7620082350962	10.8212159256938	11.2271947449341	11.5347405859544	11.4851248923181	11.2606843563797	11.9922302649659	11.6068678373742	12.0374783179318	11.9883296492311	11.4467214736497	11.1192005269173	12.2275858618862	11.0203549596945	11.2794364721912	12.0936486411966	11.3166775113314
200729_s_at	9.73944309777245	10.5851503394091	10.1344263202209	11.5485329552834	9.93324804257236	10.2670207254273	10.6333585506371	10.5491108037721	10.6154457253048	11.1197192953663	10.8974673417219	10.7577233492574	10.952377251968	10.3125426568889	10.7418882727353	11.4761892667885	9.964196446646	10.7530495674138	11.0949353920302	10.9853438793806
200730_s_at	9.16842141085192	9.5630055530624	8.24507727535967	9.81410175449819	9.03424873562899	9.55055441321936	9.08799314636232	11.7216119038844	11.462860090208	11.4702012872171	10.7553883509937	8.85704791648716	8.8325735989774	10.7235756257997	10.2387629800357	9.83462905831261	11.8095269896106	10.0663583248753	8.50263293508292	8.95448714700532
200731_s_at	8.7262181593322	8.78004757606187	8.07628116657949	9.20432659894124	7.73538678289534	9.65553072315564	7.90327934205614	11.4383240441986	11.4749227003798	11.2876546705936	10.1710516668966	8.96895472754222	8.98441845880114	11.1611318829843	9.57364718749332	9.45820152473794	11.8417608868005	10.005905201863	9.31220227820596	8.87743752197062
200732_s_at	9.79879578382045	9.01010845347429	9.2916311829009	9.45368218587218	9.65892551149237	9.65535182861255	8.61728378777903	11.5121478585475	11.6913073301911	11.3684518956104	10.4918530963297	9.34074028063018	9.71321465299855	11.5262546938286	9.85003052418976	9.37764435839991	12.2665523179424	10.6944449512836	9.99675592707416	9.52258153125483
200733_s_at	8.66070903878206	8.73843008775478	7.59693514238723	8.67736729213605	9.11478344724985	8.72212443691394	9.91707366287822	10.3430746491989	10.6624013498745	9.96866679319521	9.33293165932003	8.42290574261218	8.89330153086056	10.6052943078373	8.90749159334305	9.34651373316563	10.3135633113643	9.64241277290506	8.65320336203398	8.94632147710713
200734_s_at	10.8822609290998	9.08480838780436	10.0372723902463	10.6425932790099	9.86789646399266	10.708911437254	11.0547399669703	9.94924309625241	10.6138815288637	10.0369977742674	11.0213964413488	10.2360141919001	9.86974805146507	11.0834793273318	9.87851078471061	10.4590217038623	10.6203114804766	10.4631156198924	10.5912418212354	10.0956607454952
200735_x_at	13.4402592665263	14.1170829906618	13.2656003967854	13.3231533017194	13.7941924587738	13.4135221557157	13.3248415366231	13.754261196514	13.5404065710109	13.881572857474	13.6715631802003	13.0693154945401	13.1515239940649	12.8219533113684	13.5695827043471	13.7379233158834	13.6923975554685	12.6278986158718	12.8142419785388	12.8422128250776
200736_s_at	11.2593313425212	10.9040324323488	10.3662129150268	11.4249010991288	10.4850242333234	11.1864237975389	11.6259370995385	11.5891361407344	11.084874808699	10.8480751756471	10.9041077197613	9.96014677369672	11.0224371716997	11.7229782542087	10.1405741777099	11.0391932398474	11.0726685733536	10.2822776224374	10.3695973462787	10.8317822572644
200737_at	10.869362499994	11.8702491143876	10.0701209444768	10.7244285849358	10.1779177921958	10.37351771565	9.99689712551234	11.5423547937764	11.499995329796	10.5393527087013	11.0317701141607	10.5216985789055	9.94397991434374	11.2196525651038	11.0563667610245	10.8931498199355	10.8095269896106	10.3302446586223	9.95405087008826	9.08321336824898
200738_s_at	12.866641434401	13.6655246811263	12.3856197745724	12.8352806598039	12.358953333105	12.6750087401959	12.3411574092795	13.2455675609469	13.3754739126153	12.597005002607	13.1718804559975	12.7836940063634	11.9447852552822	12.9853438793807	12.9814959302355	12.7966480414138	12.8711929525088	12.495155489916	12.2702077107525	11.8054214461718
200739_s_at	9.1644041578813	8.77214959078454	9.02430859650289	10.1226985993153	9.62369862734246	8.78626962764847	8.36369674483899	9.34784279363816	9.24911345271373	9.19401808422216	9.55228483994351	9.29186136958522	9.41066334107765	8.90207357931074	10.067568808829	9.11087476146451	8.90899299325053	9.2665523179424	8.56147889150101	8.97068112787693
200740_s_at	11.7879433590136	11.3572770746428	11.3853771076927	12.429825156552	11.488693744125	11.0919642334853	11.1887742701714	10.8943630608697	11.6475933355186	11.1373113907009	11.7298756141554	11.5129379434747	12.1712393589597	11.7190465039299	11.8383766788902	11.3519330393964	11.2875969593293	11.5541571296625	11.0508009581508	11.3231673785097
200741_s_at	12.562457095011	12.6655135780488	12.8404435634824	13.2805388069432	12.8990925304967	12.312826244459	12.8594183100684	13.5058611643129	12.8479577704165	13.3516432349077	13.0674007467806	12.0816498677	12.9314762338868	12.1898863167637	12.818282583452	12.9155993254444	13.2397924268424	11.8855438605171	12.0556891530834	12.5206432326796
200742_s_at	10.8644183193791	10.5902127614084	11.1499376036333	12.0546382314088	10.1861142395416	11.4944556135874	10.9478560648602	11.5118020602858	11.5148619647079	11.0410430687179	11.7058483435089	11.4669941090733	10.7195599489941	11.4867344818201	11.5081909305572	11.1708639504119	11.6412389324065	11.7344979416926	11.5080918681723	11.3922100754041
200743_s_at	11.6000057963472	9.96520709119934	10.6942708179049	11.5246886215113	10.847996906555	11.3529262130593	11.179411523174	11.577239981247	10.998237821888	10.6564248632778	11.2300204357056	11.4145795399911	10.8021932169418	11.055418020769	11.5000949496718	11.0039394856881	11.2776942269418	11.1299269335104	11.4120934565175	11.0972420701412
200744_s_at	10.072534599723	10.5140236042373	10.8960296029768	10.904183003245	10.4190121105385	10.5027323730015	11.0746097942096	11.0345238753344	11.191429405281	11.0830803703193	11.2982344433074	10.4940555317654	10.4929547343305	11.1308922698066	10.8999610665839	10.86062144542	10.7347942829436	11.7014364286306	12.0896821941566	11.2728047171805
200745_s_at	11.4405577609742	11.3604630457964	12.1938641261355	11.5786085607378	11.9970030152728	11.8075964244504	12.441621456261	11.8593406539675	12.2653513291382	11.5611924625187	12.1771080417037	11.9857707964406	12.2083258196232	12.3832722831758	11.625343557573	12.1712080786448	12.0428905287681	12.8572423576429	12.8971269541158	12.5945812053832
200746_s_at	12.2089963585904	11.9569206047211	11.8982990623733	11.6342665342034	11.9952018314972	12.1277364435888	12.0466124692581	11.8037275265531	12.1087204618109	11.5803999088817	12.0298738496893	11.6298574689098	11.8261512148002	12.1213068643196	11.8263101369243	11.790837186998	11.9673343488208	12.1397112166619	12.4451442065536	12.3434355832499
200747_s_at	10.7205862912529	10.1309566025993	10.0213964413488	8.86974805146506	10.6113015025553	10.2841300519234	9.92703716872029	10.4356702609366	9.46025109894385	9.62205181945638	8.69278983497265	9.95623093654988	9.92347605604297	9.82924704292121	10.0694497674278	9.68527441586238	10.2969162068793	10.2937015420807	10.0592092440812	10.456149034648
200748_s_at	13.6773893165014	14.136558623126	13.2503428351733	12.9311991921114	13.6202771105455	13.3539876010746	12.7245564853222	13.2372846634109	13.8482610477246	11.9690626881086	12.7124840112701	13.1357734044592	12.9502278088257	13.0380959246845	14.0807176145198	13.7322734399222	13.2152751359147	12.5852207726124	13.2413426701517	13.1875995125358
200749_at	10.6358994659464	10.253374780186	9.52649923913657	10.8590688246924	10.6410582567593	9.79863380155554	9.98427603370197	9.4594316186373	10.5795987912307	10.4282554740547	9.38111029409905	9.87866404280189	10.5320636549618	9.67683860647415	9.04685116515398	10.2084782422117	9.95739229305525	9.22593041117105	8.81858217748086	10.2416257078027
200750_s_at	11.2033480029798	11.538043393941	10.9381093262192	11.6881628704204	11.6033945308874	10.7149323517857	11.3381235247976	12.0600203545079	11.5708992863515	12.0689461796488	11.8105716347411	10.5907741577606	11.5613356841182	11.7442452054693	11.5265481432243	11.7923429406928	11.7367401554532	10.0371350887909	10.0940776856719	11.0406322005623
200751_s_at	9.02680005934372	8.63662462054365	7.99604972751976	10.2530201499149	8.18189764310839	9.05202456048283	8.5588033402543	9.08772801817249	9.57288966842058	9.7009598269159	9.25100893012995	8.1893304006149	8.82781902461732	7.9436869515971	9.04739660751998	9.5909612413426	9.64547830942441	9.13775966135219	8.75655632252409	9.24126817732937
200752_s_at	10.1199786096549	10.3299084313827	10.0469875450795	10.4531677276986	10.2776361158491	8.99350454301801	10.3634777398988	10.2057932493972	9.96434086779242	9.69209237542757	10.89913030381	10.6278986158717	9.48623167798101	9.37959497168707	9.93103294150632	9.0503928599799	9.82336724004624	10.2537293233066	9.55170826162069	9.23314029644597
200753_x_at	10.0356239097307	10.7816056064959	10.394677046448	10.4182742938805	10.6751631559159	9.98740614251361	10.5828005961605	10.9597122051787	10.5542051051557	10.8853913315704	10.1617617433047	10.4513141577979	10.7577233492574	11.1429366875438	10.309362661809	10.3449616135529	10.4576886759035	10.5502658068687	10.1211449475013	10.8699022432079
200754_x_at	12.9856462920142	12.738493421724	12.7919157918989	12.3602435493841	13.196709694576	11.8446665388912	12.2926379786077	13.257328907868	12.7839804136838	13.3487004949352	12.5789387130934	12.6065208827753	13.1986905856689	13.3145124388932	12.9669740173735	13.1828908927455	12.6464012020982	12.3150080036004	12.355020670411	12.562600191127
200755_s_at	9.36850646150769	7.47004872601133	7.98527271425345	8.81217730551445	6.16390121381454	9.15152399406487	8.25550073314839	8.5352753766208	9.39424831092007	8.1048607997082	8.23888237384058	8.54728015566346	8.8999610665839	8.73335434061383	8.85206127927917	7.47816289273763	8.84423498775875	8.31786479839195	9.69522829149575	7.65033375384593
200756_x_at	8.31424334674856	7.73876783680019	8.2001629739997	9.01736520529273	7.71011763204345	8.51766938813381	7.96000193206808	7.84924870276441	8.83857365266832	9.17841587438304	8.11217883372259	7.6409679104499	8.86046625851717	8.24126817732937	8.30423722501714	8.33494363072662	8.67454539384586	7.57969306345875	9.53060141451683	8.54341854992942
200757_s_at	10.6635581042173	9.30879406721648	10.4873376152072	10.2409105582304	9.29370154208073	11.0188956211216	10.61194694182	10.414050944726	11.413363481211	10.4277318668044	10.2543200349559	10.3073146716594	10.6314499230328	10.6124077931387	10.7039035734447	10.2243635088464	11.0672999001533	10.1431280729438	11.4971033570169	10.0543329816723
200758_s_at	11.7629633185575	10.9015457410565	11.0773498296216	10.6055721142583	10.7545535063197	11.2363132270428	10.2961132119644	10.5384799642373	10.8679736609342	10.4368156289336	11.7378810768578	10.9792822764111	9.97656412341533	10.2101842759076	11.1341054004018	11.0467147723351	11.386239737886	11.6324954366174	10.9460289895155	10.152411611345
200759_x_at	12.3282261187877	12.1964177054852	12.0617424515183	11.2388823738406	12.0029204719165	11.5946045305255	11.3338821065902	11.0091987876005	11.8863443730252	11.6565142468186	12.1977695792914	11.5310889926893	11.5094286367816	11.7617174319771	12.1640584026709	11.7120540491042	11.9849880186352	12.5561707280127	12.0436425199453	11.2425191465371
200760_s_at	9.00309621530405	10.2538474849874	9.1994269676709	9.91587937883577	9.36522884925155	10.2859801059282	10.0902447709364	10.2867887591332	9.84737060090548	9.95390541512611	9.36501007678303	9.40023904489449	9.72996056101802	10.4776570921361	9.72246602447109	10.3899539334647	9.36457243229586	9.18636189125299	9.83857365266832	9.75187875229113
200761_s_at	11.1101570189541	11.3728106588214	10.3318126838192	11.0543329816723	10.4912518481272	11.6299029920009	11.5788915530966	11.4237987432668	11.063799518531	10.7402867297717	10.199181548764	10.0874628412503	11.048691207261	11.9533962072405	10.8839415017191	11.4631667203986	10.0169475372442	10.2532565797812	11.0951332518729	11.2253882144691
200762_at	10.7569732261654	6.69905184401685	9.6646250548693	9.4262647547021	10.0298393490725	10.581200581925	10.5415806599912	9.39059890555246	9.39510565460353	8.65749710044411	8.8691311196443	8.92570278135134	10.2478088658806	10.0279059965699	9.3843520639618	9.48038631110413	8.21723071622067	9.86279231111041	10.7767620017862	12.2671378035399
200763_s_at	14.5684846341243	14.5918145024699	14.247245156666	13.7783749216648	14.5935603610696	14.2949868322533	13.6162386769517	14.4385384752026	14.4941805692535	13.9876903613957	14.4027389618384	14.253360005665	13.6961633907764	13.3644356411629	14.446656865432	14.3321484676077	14.3772647660248	13.4480259405064	13.2891399411135	13.6999194217932
200764_s_at	11.0250703334083	10.7511255833673	10.8497960222456	10.7038170783434	9.69609817095586	10.5143195518005	11.3062895853361	10.5117526537674	11.0923607416755	10.4279413325095	11.1458048061284	11.5047693413884	10.2756589446989	10.5664346462833	10.3126560986063	10.502334580198	10.834866038362	11.0448039176969	10.2487577732837	10.755137948313
200765_x_at	12.3647365645368	12.0117863312066	11.919310284236	11.5121972515338	11.2137117981057	11.5689061545021	12.5295037607651	11.6655135780488	12.2455824154852	11.2358347410583	12.3665954260714	12.4020527493815	11.8961053091684	11.9423312245106	11.4935052380385	11.3574970228143	11.919980595049	12.2158363099625	11.4853261892405	11.807998838623
200766_at	10.9053117843377	10.4547105521862	10.5899319812899	11.7836940063634	9.56472111848461	10.8542450542201	11.4492002429878	10.7055459958502	10.369488294913	10.1043366598147	10.6218687247114	11.9534325851933	10.1272205504881	10.4451183353445	10.0262467726482	10.2767060198924	10.2935866000386	10.7246843743708	10.7720670921403	11.2550875986864
200767_s_at	8.03946743827853	8.2592724870376	9.18164922381533	9.09328550387792	8.46597446450407	8.93132848489379	9.14516793901838	9.14695045893206	8.67912817974742	9.37547391261535	9.37721053038855	9.34784279363816	8.5352753766208	9.15911448004639	9.02735313393009	8.93869746118087	9.11920052691733	9.5467015733253	8.4483228325075	9.04001567884788
200768_s_at	11.6880317024139	11.4223276239746	10.8879821330585	11.1083937719608	11.4915023986638	11.1579784499454	10.5184564558243	11.7962018826099	11.1821460196332	11.1615728140806	10.9849168359515	10.9225100733883	11.3012675405656	12.0503928599799	11.237209960755	11.3312528704402	11.6130987942092	11.645973593528	10.9323624102297	11.1321783809155
200769_s_at	7.97556140627362	5.76818432477693	8.68018368159249	10.0431640254591	8.48341273352902	9.26865895502767	7.43462822763673	9.43212427264156	9.94339392934751	9.58552594343126	9.34629210400153	8.4846215270986	9.31310977629589	9.32147718222831	9.17267752078386	10.0889207115181	9.54341854992942	9.88554386051713	9.58833986092348	9.04412085578327
200770_s_at	10.4015195435356	9.87973639382405	9.31469652565629	8.80413102118332	7.99887245399428	9.40832974076739	8.81890167588564	9.03754695396218	9.93354313257971	8.51727569320958	9.60788508977678	8.82623067805053	8.34385193344212	9.15961909531593	10.6486272194352	9.23912113181231	9.36632221424582	9.61618123133188	10.1675435921203	9.38564673503961
200771_at	11.5361500612357	10.5594726933922	10.969314564683	10.0623160273557	10.3103855676988	11.0956607454952	11.2152296257479	9.97254906654051	11.7066686821797	10.5868397879618	11.0535186664818	10.1739269319998	11.1783536235129	11.4616329173188	11.4351493383669	10.5448678636242	10.7253662578956	11.908617789732	11.8254756004002	10.999083936007
200772_x_at	13.1396952310327	13.4524729180334	12.910249214522	12.6626683755175	12.8354583182366	12.8131198044106	12.1599659159579	12.8380614648967	11.9967912279793	12.7837553841474	12.8143621597269	12.2465030982801	12.5797166305533	12.4145266891791	12.6305856660499	12.7903281310655	12.55834895941	11.1557669384457	11.5947444734606	12.2519853134354
200773_x_at	13.4679493718052	13.8165137111818	13.3782948559119	13.3411435069341	13.4842061185374	13.6437547467133	12.7210137184598	13.5286006194095	12.8979588709689	12.7472489176472	13.3150504726556	13.1960949119313	12.8606408426092	12.841623312263	13.210092932371	13.5551882513459	13.4538622029008	12.4244287640378	12.5695233705624	13.2237302386449
200774_at	11.3691065502063	12.0813169892858	12.6146178325688	12.3438796858499	12.2823645082239	12.4601230858256	12.9073977039489	12.3218717385116	12.4421659722293	12.836740757757	12.9912560992833	12.6005866241959	12.1479044751289	12.6789741878551	12.8384948663842	12.2394791946992	12.3186840219615	12.5755156114011	12.2839564876651	12.7546161364305
200775_s_at	12.7520042422265	12.61362833765	12.3363949781527	13.016564568615	12.4993227156486	12.2922928706525	12.5016879328677	12.5897915707357	12.6820728599898	12.5173495191919	12.7084588540865	12.2302306382368	12.9295543157329	12.6071222177268	12.5279412133105	12.5618129867894	12.385458001188	12.7420778114573	12.6645806143425	12.7577650113289
200776_s_at	10.1799090900149	10.3801363409909	10.7517950862697	10.7058915308596	10.8616297535996	10.3909212835004	10.7263884792711	12.5906104397228	11.7010464934849	10.062720767165	10.6735740901124	10.1269625347419	11.4546591512762	11.0613036807835	10.7006997959667	10.4513141577979	9.89299809305507	10.2169883075768	10.2203783276952	9.86542397831314
200777_s_at	10.9667217318013	10.2669036378129	10.6225094546833	10.2191685204622	11.4221173415647	10.4797802640291	11.3492259308991	12.9195523768465	11.9589513951499	10.7934407429329	11.7423936540018	10.2905948880826	12.4688022052633	11.667200265979	11.0122753448561	10.6675551070411	10.0883907473131	10.715018183064	10.5388679158473	10.6897359570032
200778_s_at	10.1545649824542	10.51510844863	11.3116348018816	11.3980488937129	9.231701199029	10.8603886588054	10.5195379732668	10.8769773076945	11.1350037960617	11.2354159356025	10.9829222935341	10.4188013442794	10.4107693241845	10.6351739466749	10.2677230516274	11.5027820893907	9.88798213305845	10.5448678636242	11.3652288492515	11.2199550105549
200779_at	11.7611356498286	12.0552146380886	11.7452541419573	11.6236986273425	12.0263851142162	11.7092561672535	11.2521923401224	11.9211342896653	11.8088435432004	11.7936845855838	11.670877504397	11.7380500255409	11.679656027198	10.8785107847106	11.5656733296213	12.0963527883117	11.6780278768822	11.0812171107824	11.6422773785039	11.2774617685258
200780_x_at	13.8839605878902	14.0416420417748	13.6208154787493	12.9642506062701	13.8126386053097	13.8953859398985	13.5445056716741	13.7779641578184	13.8065093451803	13.4715228089788	13.9453889661012	13.7467137486069	13.3972467874407	13.8085620299575	13.9083926207738	13.5564701305434	13.7188967146923	13.6702025696891	13.7263565458141	14.097299689867
200781_s_at	11.8917457370598	12.628582238813	11.6348110501717	13.0029380472187	12.0007394734387	11.250179965175	11.6624903639138	13.0943086567814	11.6830823361856	12.8710196407716	11.9832430310237	10.8752885982227	12.3127978882104	11.8198597467836	11.6563801694306	12.2616835951776	12.5138016037177	11.0596824472476	10.8459604182933	11.4208550030474
200782_at	11.2172307162207	11.1042711289369	11.3750937486618	12.042069727471	10.7680188686106	11.95474158096	11.4124110675207	11.3121455406171	11.7067550064904	11.4457391163528	11.5922701475676	10.794009645021	11.6638249158645	11.5334757466818	11.431706523966	11.7593056627925	11.8010211976551	11.2214058667836	11.5327455269766	11.7877393493634
200783_s_at	9.39167321868639	9.5438051759644	9.42794133250948	9.46903123881146	9.88218449290063	9.37155886261196	8.98185265328974	9.24745286463493	8.12308675098106	9.77049872089289	9.21916852046216	8.38887833881199	10.201143732053	9.6093634503938	9.48058827023386	9.18462743586396	10.1913060189187	7.80348537559595	8.08746284125034	10.4320198468125
200784_s_at	8.87252098459166	7.41447383643093	9.55975946398264	7.27891401949994	6.91767043436176	8.16037568743582	7.98527271425345	5.99548451887751	9.17367713630342	6.22110372536788	9.43483669451678	9.13082793414513	7.57364718749332	7.59768014371589	8.28216176658182	5.55765515472542	5.53605290024021	7.93722667397948	8.03837033173068	8.51491126486135
200785_s_at	8.82081718186417	9.63063116616948	10.2920915195484	8.15380533607904	7.63299519714296	9.20040822602594	9.38154295118458	7.72587745912023	9.1853710292354	8.13288525362516	10.093417564388	9.74785730009594	9.20261362014849	8.14669594803066	8.82813648419411	7.89178370321831	8.52316986608561	8.93957921431469	8.92896244083598	8.33449676839042
200786_at	10.3924247621665	10.1905654790577	9.93899143877554	11.0343175254748	11.0151362437974	9.86666075081999	10.6820289536934	10.6973151217162	10.2776361158491	11.4002390448945	11.2303207156611	10.2945058800639	10.6262565979432	10.1477137223522	10.2951949558807	10.5795987912307	11.192601049712	10.6278074416662	9.53157640613392	9.90809234081827
200787_s_at	9.67948009950545	9.51254295509686	11.4592266758085	10.4931549418025	9.00197108750993	10.7254514706797	9.36106648879432	9.34385193344212	10.3746048191909	9.58138891102135	11.4826063081079	10.0438475404389	10.0869323411374	9.51471405413849	10.9190122683207	10.0790847204954	10.083213368249	10.1639012138145	10.4132047892526	10.3188816959058
200788_s_at	11.2999520739264	10.5136289130261	12.1726462716358	11.5601895130168	10.6505132716762	11.8704417845678	10.5892766150898	10.3151495622563	11.3859702213538	10.0463055164936	12.1592406504117	11.4231684472473	11.2033480029798	10.4016262004713	11.5353239841254	10.892846350216	10.8864586957037	10.9192357860283	11.3299644746979	11.1628947993748
200789_at	10.4665863377192	9.60862445944877	9.68264352028029	9.83605035505807	7.65176927141799	9.70251902915328	9.2599785944214	9.79571500650173	9.85720347150817	10.4714720035965	9.36435356025707	9.72655877910498	9.28355142317431	9.29737486052832	9.81842240174108	9.36872470446112	10.4147909238803	9.50858711208948	9.65999589242998	9.70043971814109
200790_at	11.3373989025267	11.239717853929	9.64547830942441	9.931180720768	11.5381889320524	10.0814834380937	12.9994891899003	11.4948555844912	10.6809748015129	11.1122440064031	10.523267898569	9.63099511547536	10.1950030271113	11.3788367132106	11.8876775742562	9.71235503607453	11.0814168608749	10.1962332608696	10.3662129150268	10.9150577346887
200791_s_at	12.0464078413384	11.1289609508557	11.1243152094225	11.0234078431402	11.3141300297756	11.2850553754801	11.996226309819	10.7632953733471	11.6822484718145	11.3527055668799	11.6797439829999	10.9405338391189	11.4363471792003	11.6035799851462	10.6669340778961	11.2336196767597	11.0110175461357	11.175986097867	11.3934977170285	11.4938554492408
200792_at	12.586417611263	11.8176232575114	12.1394554253373	11.8990925304967	11.6629798429817	11.6168704278485	11.4401943682559	12.0384732209184	12.1042383623817	12.1500328362671	12.0444624271656	12.1702380523367	11.5984247605277	11.3829481912861	11.8320988460391	12.0992162916428	12.1334633465234	11.6917435191713	11.5337677311072	11.9440531457359
200793_s_at	10.1198489583368	10.2699448316634	10.9881165847601	9.81506301719287	9.9646296667206	10.0026743952024	11.0084986541106	9.96173907260414	9.21916852046216	9.74163551569763	10.131085259579	10.7203297741313	9.83873121233002	10.563768278452	10.1713019175548	9.51195026969001	9.99421198923475	10.6825557410803	9.41172282195135	10.4310796740579
200794_x_at	12.1091123920064	11.5875900194093	11.8638378124943	12.1815560555512	11.9877969290425	12.2216475343651	12.4052478526531	11.8314655990013	12.3668412724848	12.0978675326278	11.9455535706711	12.0506309312752	12.5072247820301	12.1496836192058	11.8948556487097	11.9698541521676	11.9950604670327	12.1147834472499	11.7866780338907	12.1923544667876
200795_at	9.79083718699795	9.32597997939444	9.39810235161161	9.86681527286168	9.09724207014117	12.0206327616577	9.83951875263065	10.1212744824096	11.0237543532994	10.4114050593773	9.58120058192496	9.80009098762499	11.1696745118087	10.255146625139	11.2330803627052	10.5418710088415	10.6583900230702	11.0402212153612	12.2500318855828	10.0430272835945
200796_s_at	4.38543103719352	6.90689059560852	8.48300957716455	9.42479614913847	7.01010845347429	5.22496636500027	8.27705487614873	8.95506864440976	7.98071082890019	7.95361446119936	8.34651373316564	7.86604249709684	8.40002551791402	8.96722625883599	8.61875255353673	8.0948694327187	7.13647851834917	9.92837032301897	9.5372184005386	8.22158712126481
200797_s_at	13.2188356455391	12.4518035256475	12.7444975057482	12.5773108016896	12.1156614440561	12.6560449214354	12.8133002127025	12.9454255465175	13.0058701232649	12.4041569880004	13.1534570311018	13.081466794077	13.0299773465896	12.9886669369701	13.8111438598942	13.3072435086384	13.7389577858963	13.413310585831	12.9026012245156	12.3641346550081
200798_x_at	9.65642486327778	10.4934552009262	11.624475633672	11.9646657625221	9.46658633771925	10.435566091469	11.6236529080529	11.379215892265	11.4749227003798	11.4243762728139	11.5512756766074	10.9314762338868	11.4890451251148	12.1509848170167	12.0053438419178	11.9296652652483	11.3437409184722	12.2899612301655	11.9284813636225	11.460916584116
200799_at	13.1431599680423	12.6685526298687	13.1290414741187	13.0801846278215	13.6316431728366	13.0278541746966	13.0996436837848	12.7932171842917	13.1684057402002	13.3606550777667	12.8411122062341	13.0965669247806	13.402026093769	12.5848685722052	13.0382674352047	12.7950655826596	13.1304418599158	13.3711504332457	13.3296562095196	13.3921832373124
200800_s_at	11.8801191832452	11.3556263936379	11.2831462449219	11.0383703317307	12.3951324383858	11.2665523179424	11.8863062634524	12.0248972466975	11.8675490266291	11.9280741729531	11.4624511485504	12.5117773572381	12.1407339286807	10.3867247407992	12.8474684790876	11.9683788013705	12.2463546407901	12.2699156199188	11.9152071593435	12.3359206598059
200801_x_at	15.1609507472362	14.9971574239099	14.9105443615451	14.3181685303566	15.3236036908952	15.0832549275877	14.016564568615	15.111241650946	15.1095858323124	14.5170172725171	15.3234277743577	14.8567513432606	14.362306868414	14.2040361475389	15.1038205235568	15.284997560142	15.1936793547417	14.79318161495	14.5880294269473	14.3009673766362
200802_at	10.5715630521976	10.2911706993219	10.3647912711345	10.7205862912529	9.96564000794404	10.4384799971804	9.73775435236028	9.81586358046788	10.4823037823232	9.95623093654988	10.0441208557833	10.2247252527676	10.2525471739116	9.84313591111135	10.3674147512468	9.98740614251361	10.5520926727716	9.51707880545208	9.92243574023315	9.96434086779242
200803_s_at	11.6008421143873	11.7029951161407	11.3661036075266	12.1928475904979	10.5891829670394	11.8375490952228	11.280422811362	11.1831390983445	12.3830562300056	12.4642394131333	12.1430642806314	11.337231630304	11.3889859343701	12.1591775666083	11.5430801671342	11.9262218564404	11.8497569348822	11.4141038129687	11.7135583564048	11.4635243732712
200804_at	12.5364900731992	12.5100965568907	12.7338627196785	11.8749813476538	12.2173822009422	12.5141469231	12.117285954453	12.3390427138613	12.8375490952228	12.4548133485125	12.6264391366973	13.0019710875099	12.0118562004485	12.1265108961216	12.2472154816577	12.2371501958452	12.6092480080078	11.8382584817133	11.5759173611182	12.0126594536178
200805_at	8.80509894811724	8.86046625851717	9.52864945231825	9.19893608810138	8.8820316083521	9.09064175191785	8.85984534392145	9.09908476089186	8.51333282374013	9.05880351779563	8.47045552004783	9.02319989708933	8.68088692071969	9.01010845347429	8.84109254469343	8.60510907383293	9.46699410907326	9.14006285569821	8.70804925170222	8.53294028837287
200806_s_at	11.2466218532739	11.0718645448872	11.1702380523366	11.8813434273205	12.210488712601	11.0053438419178	10.0141599892011	13.006799418053	11.7724382988941	12.6986829654182	11.1719898831233	11.0518206988154	11.51195026969	10.430766146937	11.9415611906665	12.9484584923015	10.6968806142766	10.442736197186	10.4875386036501	11.0800180290892
200807_s_at	12.9323993224338	12.7378599568812	12.6436082052528	12.6869162925988	13.9475638882523	12.4880409522888	12.5379463603762	13.9732668609933	12.7131072288895	13.4134824887256	12.3999187425714	12.6553741916436	13.1399829452611	12.6687298950754	13.0334918307658	13.7383245249604	11.7945377104481	12.5152316748009	12.1965406554632	12.4593035327811
200808_s_at	11.3013247075674	8.80477637795583	9.71493235178568	9.97813841506996	9.57761765010799	10.9602191890583	9.82368568062603	11.2087220848627	11.4858796109993	9.79279029430106	10.9753464476141	10.3730826447659	9.03919323984743	9.71149490665009	10.8745203490747	10.6224179392505	10.020841078031	10.7093423368841	10.5143195518005	9.62917445011398
200809_x_at	12.0247587623759	13.2128307258313	11.6221891252675	12.7480041126025	12.7648094042648	12.0340079453354	12.6525313095502	13.4668794350287	12.6716737425584	13.5535453022392	13.2845783296354	11.3656116212623	12.0129387412249	11.6034408966871	12.2337694504469	13.2815678592515	12.5760355015115	11.7199876803385	11.9233274854192	11.292321632802
200810_s_at	9.86201737686989	10.0463055164936	10.2071363704327	10.4736042907044	10.9652792530121	10.9104178773574	10.0159725079736	10.7185328760692	9.34939181829594	9.44003860049473	9.62406432950941	9.88706826370301	10.1470776975476	9.44542875923832	10.2486391939846	10.2556187498396	9.87789758948689	9.51392494155713	10.5496884209055	10.8637991037288
200811_at	9.49465561290021	9.94515117078387	10.9246640705545	11.0136716140586	10.7270695580237	11.1049918049333	10.2084782422117	10.5630055530624	9.47957819174907	9.79522796602868	10.2220703552472	9.96332961603257	10.3799198176465	9.15127028879017	10.2940463132715	10.0308050546105	10.3845679231738	9.95782756083374	10.7135583564048	10.8996590263774
200812_at	10.0039394856881	9.60547951806167	9.78119576159075	9.82400405093315	9.80912500152228	9.61948637605555	9.4592266758085	10.6798319334399	9.45038647903429	9.70563238736141	10.087197615578	9.82972273508606	9.54728015566346	8.99520183149718	10.3503867423128	10.6358994659464	10.1922928144708	9.4110872267986	10.0287348934849	9.0639343057541
200813_s_at	9.50163817875799	9.48844270529637	9.55209267277161	9.89527232248018	8.91348784071516	9.31197531446116	9.52277766952458	8.75522142070237	9.34407393775754	9.60102789702112	9.10695545712283	9.4858293087019	8.98441845880114	8.8382584817133	8.6006563078263	9.73623278951132	9.7488637145357	9.08825822583773	9.50720000048118	9.35270556687991
200814_at	11.0508689632907	11.2262917624668	11.6065440156779	12.2317311948715	11.9542326681707	11.8097279416593	10.6913945785381	11.3274403677248	12.0349708654718	11.4423215104798	11.8275014951694	12.02427396254	11.3343291593236	11.4770498972446	11.2416257078027	12.0738403122286	12.2547333892467	11.1145231973996	10.6313589729908	11.8695552886091
200815_s_at	9.99038765180274	9.87789758948689	9.96722625883599	10.063664718714	9.70632333327543	9.03011533090807	9.6838718686226	9.69017262126421	10.1838834590322	9.84046323386954	9.83462905831261	9.56472111848461	8.80767691626514	9.91318861950889	9.9136374280491	9.91990613144778	9.9839911413154	9.28978836605652	9.27565894469885	9.42479614913847
200816_s_at	10.3263171233198	9.78185145756426	10.182642644437	9.94515117078387	10.1341695900768	10.2969162068793	10.8833306108866	9.46903123881146	9.68790052248075	9.96722625883599	9.1184220243132	10.5178661953152	10.2789140194999	10.4213285094378	9.42961596420174	10.0240315015168	9.88508622529017	10.0409745988173	10.1166038828742	10.1662886381086
200817_x_at	13.2212245895275	13.1138072681471	12.452833231482	13.4138394523793	12.7076395329927	12.5082652228822	11.6351739466749	13.7027787324406	12.7748694028586	13.429223646769	13.3154043328398	12.0654834543864	12.9243485996046	11.8655786328709	12.76673593953	13.1500487077616	13.1723962540816	11.6629798429817	11.7724382988941	11.7099884451133
200818_at	10.8930739584899	11.7094715816807	11.1513337192917	11.8072341556995	11.5601417361208	10.1651582453839	11.0884570034862	11.6175592952831	10.6246127090057	11.868822554775	10.9766357194075	10.59935499142	11.5996804305812	11.7978236173141	10.7434880397892	11.2481054664945	11.790633586179	9.81826260830447	10.2472154816577	10.8847047516792
200819_s_at	12.8416822743855	13.9213667776749	13.8599617857656	13.7203725301523	14.5807590892484	13.6003194724282	13.0826979329615	14.1614153541588	13.3344688348982	14.1862225923963	13.1873675394023	12.4876642072093	13.3403230313409	12.211949115146	13.606312669958	14.307592173906	13.4927544990712	12.1959565497247	12.6215482529835	12.8012031251376
200820_at	10.4959549330567	9.86325707193297	9.25856603388993	9.60603500611611	9.44997398581035	9.55458885167764	9.59264390276162	9.80316244441589	10.1625172128843	10.1765471788484	9.8840178448884	9.19869058566892	9.98697970917658	9.98413359454098	9.98911061652212	10.2627995730766	10.2632692003727	9.57950451284215	9.52277766952458	9.89223921920617
200821_at	10.2792623423154	9.9990134454472	10.6093634503938	10.7597217728126	9.62388149001346	9.62552621187986	10.5229737811324	9.25974326369078	9.74180402530956	9.82670736566131	9.83715484084354	10.0166690246872	10.2922065807631	11.5918028173698	9.868822554775	9.62003649809878	9.90959311598834	10.7630463394201	10.3029815660029	9.68018368159249
200822_x_at	13.0912204867772	13.0764147927585	12.8149629155407	12.6713420300618	13.0596486521683	12.6339941991312	12.1283166029035	12.727367428902	13.0029204719165	12.72989685134	12.9116541360209	12.1455500930202	11.720030446499	13.2118426774133	12.2683665504297	12.8725594600505	12.8919165769056	12.018304516533	12.3022676361984	12.3229421333818
200823_x_at	10.6289011520282	11.7540523675289	10.5754447027773	10.4247961491385	10.6080699677217	11.6022349013411	10.3989574087064	11.3252492304929	11.634357301138	11.3765595436703	12.0596486521683	9.50402444263636	11.0520925079709	9.87988952178056	10.3807857161141	12.3105843818713	10.8121773055144	10.0836122884896	9.61378946447258	9.59320435406329
200824_at	12.0720655940165	11.9773872628877	13.2065107537046	12.1966943282024	12.2155329997457	12.0134273644774	10.6536512231622	12.4049286605634	12.2119795244844	13.4165204655623	12.9094056044477	12.137471503352	12.2460873788047	12.9091430473399	12.3552960306777	12.5216740447359	13.7881983305145	11.5208150858443	10.4737057496194	11.5454954476837
200825_s_at	12.1372153145802	10.4262647547021	10.8515148186636	10.897542972507	10.8391250362183	11.9403870148728	10.519734525725	10.7230636081529	11.8515538584298	11.487387864943	10.9718309147805	11.1554507313121	10.4500771201737	10.5680511114842	11.0396045179538	10.7032979988076	11.7563895273287	11.8585250124414	11.2057932493972	12.099446441606
200826_at	11.4997462500072	11.107544031976	9.67295564708347	11.379811543787	9.17467605968824	9.8193807908646	9.94573644261376	10.0172259960447	10.3546901687012	10.7123550360745	10.0984269272017	9.0666274090952	10.5274770060604	9.78773934936344	9.98527271425345	10.2346977004196	10.8128190737817	8.98669535024378	9.87467403163581	10.1871045914191
200827_at	10.039878638236	8.92629599478111	8.52512925120397	7.9188632372746	7.77016832010343	9.77280941016073	6.96231765494231	9.31401670390136	9.81442224656679	9.01792190799726	8.44956137461324	8.75988818322184	8.26209484537018	9.12876767668555	9.73876783680019	9.01485738131639	9.41235813720898	9.21140163741847	10.7466822618919	9.37786122349477
200828_s_at	11.3372873898665	11.7540941357442	11.5361500612357	11.554876594598	10.7768442324022	11.6645806143425	11.2526654324502	11.8079183647677	11.7381344924637	12.1154988923629	12.0698525111258	11.7343285765011	11.2960558380788	11.4293544311008	11.6071915864029	11.6796120472861	11.8996212669051	11.2669621828079	11.4134163746516	11.1442121109048
200829_x_at	11.1305705628054	11.2067091493586	10.9898911612845	11.1712393589597	10.6577650352654	11.0706576613881	11.226713224619	10.9401667504828	11.030322282644	11.1463777462515	11.3387363825739	11.1464413922222	11.1865476021422	11.2467405984931	11.0028150156071	11.2528428020844	11.2819300269554	11.1013191544233	11.036860446673	10.9925843440058
200830_at	12.2484316567562	10.1301844196865	11.2852288075944	10.6180183575713	11.0756796955636	10.7715720011811	11.0778171208959	10.6621342747991	10.9050860987618	11.192601049712	11.4056733322819	10.7555552619721	11.4836142694714	12.1410853185623	10.873828574887	10.7565563225241	11.5698081504767	11.949389022014	11.4240087807617	11.3972467874407
200831_s_at	9.84830995744929	11.140382453192	10.2996659441302	7.87528859822269	9.05880351779563	8.66640155434373	7.45368218587218	10.2468593339396	10.0251395622785	10.5843048726509	11.8083609154328	6.49505552836802	8.54032180596415	9.74247786700368	8.86789646399266	10.5248355130291	8.37590826307501	9.34784279363816	8.38629363515099	9.43462822763672
200832_s_at	12.0223678130285	12.9015457410565	12.3641620199807	8.65356166205839	11.6297664184181	10.2808867377398	10.063664718714	12.4348106378041	11.8394400179434	11.5354211942219	12.658345390062	9.07895134139482	10.5745935273376	11.8771307287657	10.6174674652942	11.6895175753003	10.3806775072229	10.6268041449323	9.7657004876511	11.8209368165853
200833_s_at	10.6627573730834	10.8755189932152	10.9883296492311	11.5255208090951	10.4707605403191	10.7467662249381	11.3087940672165	10.6260740360903	11.2633278930372	10.6686191068737	10.8361292749476	10.8843231771733	11.4755307910277	11.2825093062408	11.0881256921882	11.1227632985122	10.5687161887317	10.7549709890441	10.8543229850799	11.1761731491075
200834_s_at	12.2666108771956	12.4438241830117	11.7985123029205	12.9742711736276	12.2713463002826	11.25903704109	12.5678135095731	12.8667573290355	11.9321409171701	12.7187041056749	11.980532337178	10.921766569434	12.7668394438555	11.9435404479117	11.8568534491218	12.5093049139312	12.1784469988109	10.998519915068	10.9367851452719	11.9711483393285
200835_s_at	4.13750352374994	4.32192809488736	5.19770815795585	4.5909612413426	6.62205181945638	4.82273014794452	3.82781902461732	3.48542682717024	3.96347412397489	4.14567745519564	8.15279185163912	3.29278174922785	3.79701297783614	4.68369645430652	4.47248777146274	5.36106648879432	4.8972404255748	3.95419631038688	4.85299758761332	3.29278174922785
200836_s_at	9.08188283689867	8.36806987653208	10.2970308839622	9.18933040061491	9.72843075170024	9.42122329922514	8.72417275014144	10.0176435834973	10.1077401702457	8.90749159334305	10.5640541965453	9.07841770164733	8.92005505480697	9.36150519794804	9.43003431857349	9.40450296122688	9.04794184374751	9.59301756115296	9.40726776424473	8.78201533500419
200837_at	11.1272205504881	11.1080670081169	10.2421022773143	11.3808398175162	10.0906417519178	10.6069603445103	9.73165844875181	9.75739000936664	10.8366815933271	11.6012600916752	10.6150778316292	10.885009938637	10.0412484589246	10.8634893962107	10.5939512839484	10.4780617468028	11.3507182312373	11.0834793273318	9.92303029826377	10.0112272554233
200838_at	11.7307673068496	10.3714499594195	11.6678655213933	12.8325142634032	11.2760662309142	12.5688824101487	12.6187525535367	12.0839778685017	12.1196544595106	12.1663514117425	11.2550875986864	11.8453332277429	12.1389117181427	11.663913842116	11.7369937715286	12.2326008031243	12.3627109606934	12.2518965786172	13.0976700474512	12.4553529090901
200839_s_at	12.7429619963926	11.4627067506702	12.6088554347844	12.7643947592734	12.3720488252728	13.5160323884621	13.2256894600154	13.3044511488271	12.8151631118999	12.7133650333143	12.6230355557957	12.7939080718143	13.0429076238303	12.7619666953821	12.785288980704	13.156478151199	13.4804115575415	12.8528610804892	13.6028496210922	13.1073642151341
200840_at	12.5004186667691	8.52277766952458	12.2549990544791	12.4107693241845	12.3056912817805	12.1875376566805	12.3737080179123	12.8230089103575	12.2704121391551	12.6534944875817	11.7510000169769	11.7083941877567	13.7614265702291	12.644104131678	12.1361580547567	12.3994114517469	12.3251367747254	12.1504137039514	11.8082402332594	12.1803754031282
200841_s_at	6.89481776330794	5.03121873061072	6.48058827023386	8.79928162152192	8.07948478382682	7.73131903102506	6.89481776330794	7.39489136644259	7.97154355395077	8.20847824221171	8.23792694662626	6.90327934205614	8.36588496767757	6.90448409790142	7.48944659862258	8.44335800383632	8.01346225980656	7.91826695909256	8.18090370917938	8.72553667843106
200842_s_at	9.36959734627868	8.74180402530956	9.76453989857671	10.2981771537197	10.3659942917439	9.89087223954207	9.65123111970237	9.58665216912537	9.6006563078263	9.89557528238069	9.78299820892041	9.86696977835483	10.1809037091794	9.75572215364228	10.2686589550277	9.84690069317399	10.410451351504	9.65946080122984	9.80574387215162	10.4785674055795
200843_s_at	9.91049283228871	9.38973887867698	10.0798847362503	10.3675239594556	10.1319855373248	9.48240463130025	9.60733031374961	9.98370619265935	10.0715964357913	10.4852255442901	9.84940510094776	9.85735900975864	10.3175256732094	9.71493235178568	10.5452541015064	10.0385075156837	10.1755495506362	9.4708621994137	9.70649601806119	9.94207459222685
200844_s_at	11.8550631183676	11.3887707352288	11.9088054036887	11.4797802640291	11.4482712035047	11.5701403226773	10.7326762230733	11.6661352188381	11.8345895578529	12.7742723077347	11.8467048531041	11.3664315051849	11.1499376036333	11.7738809734456	12.1614153541588	11.5962829504884	12.3772647660248	10.6035336238164	10.4884427052964	11.2394195237224
200845_s_at	11.4164280997224	11.0828143376723	12.095825547707	11.3716677575843	11.1353245161219	11.5546847723612	10.811053523642	11.4725385410875	11.6012600916752	12.0116465825708	11.4726908392428	11.690478207627	11.2209828510818	11.8373125555243	11.3399056613419	11.3611213347348	11.9032793420561	10.9034299915672	10.7861879325245	11.5909144727214
200846_s_at	10.7864330040193	9.97197457373416	10.5856198291594	10.1621395275448	10.5296257635424	10.7480250845982	10.7356406369752	10.9814959302355	10.3133365616522	10.6455683737276	10.6432248725836	10.4717768090571	10.451004997818	10.3518226445507	10.3864014236408	10.7121830512092	11.2282174422934	9.91737207947684	9.46250227259726	10.6334493747135
200847_s_at	10.7108925107878	9.86959384324079	10.7806217830509	10.8728287595349	10.1409575503259	10.7114949066501	11.5998663628611	10.4597389783035	10.258683800107	10.5948844028225	9.62972089101726	10.858991149777	11.0953310845837	11.1891450476191	10.6533825231694	10.443254388004	10.6845733126821	10.3095900369144	10.7264736317009	12.277665171688
200848_at	8.96636124729361	9.35513082082458	10.1710516668966	10.0283205045575	10.1042055950823	10.2978333684111	9.73927431215765	9.98342118771159	10.052160452259	9.81490285121536	9.65946080122984	10.7727269492398	9.95710204156229	10.207990433233	9.82956418845797	9.1880942639264	10.177045734375	9.53040633709907	10.2004082260259	10.5344974337382
200849_s_at	9.88508622529017	10.062855655206	9.91079261307751	9.64259327900988	10.0036584503232	10.2774036480689	10.2958837027306	9.79522796602868	10.5836469446753	10.4430471340113	9.45738087907254	10.4122522707594	10.21710951699	10.412358137209	10.5919897676151	9.64169052255661	10.4311841679587	9.41679752760606	10.6000057963472	10.5489182133245
200850_s_at	11.1138072681471	11.3205749338932	11.651903777987	11.4390516805917	11.4064176198236	11.862831046898	11.3512705435754	11.355020670411	11.1608798618393	11.9869441673749	11.0297703453638	11.8390069003394	11.0352114951181	11.1299269335104	11.5408061105915	10.2611546726156	11.5045707393244	10.6533825231694	11.3875327168359	11.3831642606351
200851_s_at	11.4490454446142	10.0980320829605	11.0939456855766	10.7519624134609	10.3098173761901	11.3231110705246	11.434315470825	11.0915676162894	10.9322885829881	10.8768238703064	10.5928307440545	10.2425786894513	12.3993580423347	11.3679061230985	10.7987147949614	10.892163309862	10.658747037435	11.1948799460175	11.3329875853193	11.0651468244199
200852_x_at	10.8263895914219	10.7254514706797	11.2027972509055	11.2421022773143	12.4247699104479	11.0834128421575	11.3937122122773	11.2444827663304	10.8479186332163	10.9050860987618	11.3548554290203	10.8939082150751	10.8706729548246	10.8908722395421	11.2355356067105	10.8166636997502	11.0512089409148	10.8184224017411	10.3627109606934	10.5227776695246
200853_at	11.8425860586404	12.3082252484413	11.4298774499003	12.4506957715729	11.0588711467674	10.1720524091831	12.0067468324406	12.1317605205512	10.9485862476073	11.5648163678849	11.3560117215028	11.4799317996672	12.3344967683904	12.2851131885015	11.4775559107327	11.8250382694853	11.8009403336317	10.2847084486922	10.4375440263155	11.3780780559955
200854_at	9.98967832731779	9.8592241619782	10.184627435864	9.64709860726341	9.3169602873649	9.90463462166815	10.0173652052927	10.2505352941963	9.39767463294827	10.0768155970508	9.00618579994629	10.0245856382783	9.16616308264611	9.663024332845	9.41468523580722	9.86310216829392	9.95623093654988	9.67613339074906	10.0078682433333	10.5000451405938
200855_at	8.75855636218021	8.67171796512923	8.57099412874323	7.61102479730735	8.78332568481352	8.17192735435346	8.5352753766208	8.84830995744929	7.63952159951083	8.2460279805281	7.21626083716506	8.29874994724805	8.11270013274936	8.78332568481352	8.72280753116955	8.43712784427281	8.31831684133498	8.15936680974374	8.61139372584558	8.33851355532181
200856_x_at	8.05202456048283	8.56262403909987	8.5168818908212	8.44501484586842	8.43671154213721	8.82908844400489	8.52277766952458	8.65785433581572	8.58157721553652	8.65713977659315	7.78594281939225	8.34118521356844	7.98697970917658	9.11556391523799	8.23983716874035	8.31152127982613	9.01178633120661	8.37155886261196	8.6875506510007	8.82623067805053
200857_s_at	9.27937843123448	9.31628153174622	9.40258575823259	9.25856603388993	9.00674683244059	9.5272815056819	9.43587857730987	9.69783635796238	9.49325503512067	9.82527683005487	8.98213796823992	9.73809225962049	9.04384754043891	9.15152399406487	9.22255342742343	9.66195619727729	9.8414070971946	9.32597997939444	9.58552594343126	9.4908508767403
200858_s_at	11.4573808790725	12.9840623696864	12.2212245895275	12.4378560840782	12.8903592880548	11.8573590097586	12.4854268271702	13.3092205341683	12.1223427018589	12.5177923957684	12.3918611412629	11.4277318668044	12.0950673016071	11.8137010392661	11.7773375176956	12.3406568404257	12.6243613942775	11.1051227982635	11.4786179617108	11.786555524157
200859_x_at	12.9357359727082	12.6139505733018	9.99251353514958	11.4672489076541	11.35766196194	12.1415962783838	11.1239273881726	12.3661309351781	12.4988741319391	11.3880711162453	12.3691883611474	10.6143417627148	10.8856963733394	12.2121923719085	12.6429091103597	12.3710687334953	11.2646185279191	12.873117238925	13.053908916532	10.6533825231694
200860_s_at	11.708954533009	11.0221597170057	11.7145460478288	11.4338983562457	12.5391103326376	11.2387032794277	11.4009861405492	11.7899003852276	11.283030458803	11.3956947829811	11.2584482580589	11.3618889590526	11.5319174975916	11.6365339961496	11.3082252484413	11.2927817492278	11.8145424127395	11.4930548415394	11.292321632802	11.217654833364
200861_at	10.2060375462466	9.90719112577123	10.1414685553931	9.85564716602727	10.8077574035893	9.7632123668144	9.11712358570437	9.73047013718422	9.6006563078263	9.97470137939814	9.5783726913608	9.74096128035838	9.45141719640391	9.18660950045996	9.9237731513984	9.95869770262182	10.1106138055009	9.4178525148859	9.38887833881199	9.51353022334923
200862_at	12.2928105016327	12.6524864949182	12.0781508077346	11.4714720035965	12.7974588859151	12.5443607694301	10.1853710292354	10.8715202623291	12.1853090777575	11.6248411389571	12.7140093428976	11.4415955218022	11.2016338611697	11.3349436307266	11.6113937258456	11.9516125629495	12.6929859347331	11.4150551101948	10.4522412404308	12.2582715762829
200863_s_at	11.3590906450147	12.2011743700016	11.7888406589097	12.155292601752	11.4162697445232	11.0391932398474	12.2562676691304	11.4281507678065	11.781728537267	11.0165297482435	11.9769578574106	11.4138923283726	11.5743570005659	11.5922234213594	11.6461986664689	11.6461986664689	11.1974624464606	11.3333230957955	10.1399349968741	11.4502833667846
200864_s_at	9.3297963382207	9.20554891117303	8.61765111942733	9.84470576441194	8.00842862207058	8.64132926174569	9.71887531496019	8.12049709844425	9.42500604148493	8.84674402324487	8.211888294546	9.00618579994629	8.99887245399428	8.84046323386954	7.76487159073609	8.80992886572143	8.09961081196092	8.74953426766926	7.99661471481536	9.85704791648716
200865_at	6.31469652565629	5.8923910259134	1.88752527074159	2.10433665981474	2.76553474636298	1.58496250072116	3.6667565918848	2.96347412397489	1.37851162325373	3.18586654531133	5.08746284125034	1.67807190511264	0.263034405833794	4.58496250072116	5.18586654531133	3.30742852519225	4.31469652565629	2.20163386116965	3.76553474636298	2.0703893278914
200866_s_at	10.7109785827409	10.2463843335103	11.3812184705353	12.5180629756525	9.83035674741922	11.724130106598	11.4704046770656	11.7228075311695	11.5706621530909	11.4290928505803	11.8235662736453	12.3516018295138	11.8196202887	11.1693613385944	11.2972602107853	11.1642155744026	11.9040324323488	11.6225094546833	11.9938583094897	12.4428916739755
200867_at	9.67030217007852	9.60028462289809	9.7323370447384	10.4233260470699	9.54167744943409	9.42122329922514	9.49785183695112	9.76520320665317	9.231701199029	9.5894638929561	9.34229694595057	9.90734136737938	9.58214198165878	9.19623326086959	9.09222858438678	9.48260630810786	9.49984588708321	9.34074028063018	9.41827429388054	10.4235361533895
200868_s_at	9.0964516244776	10.7385989721613	9.42647443351082	10.9928675446822	8.63517394667493	8.67171796512923	9.01346225980656	9.78479840715181	8.95303237725324	9.62935662007961	9.86712426730297	9.20432659894124	9.63589946594638	8.78070379396761	10.3883402406218	10.1221809012598	9.38758656581935	9.38327228317575	9.18437948621294	9.92496092138698
200869_at	11.7014364286306	12.3396551813727	12.9187141908319	13.3805016504626	12.420644505868	13.1141815482101	12.4142888365628	14.1285582671115	12.9977616645355	13.5474609150689	13.2267734234482	12.382434896851	12.5848450891206	12.1902259378759	12.8709426066494	14.1683587272239	13.2854022188622	11.87663205062	11.8627923111104	11.8634119589416
200870_at	11.0613036807835	11.212131561563	11.4196442246311	11.3575520046181	11.3673601440423	10.9805680372892	11.684880087248	11.0495082510551	11.6975757633792	11.8667766439028	11.3760711107893	11.2698864075826	11.2345779597846	12.0732378225271	11.0438475404389	11.4260550454146	11.4106633410776	11.3371201047133	10.9467600973408	11.340016971815
200871_s_at	12.4520867680241	12.2576824807088	12.4125698468052	13.2751205686391	11.9367851452719	13.2913146162296	13.3663768607503	12.7064312636887	12.4643160035318	12.9609793309814	12.7636066053167	13.715554512892	13.4197890451114	13.1886506565101	12.9611421664421	11.825912798785	13.1538528256977	13.0213270326244	13.3440461890863	13.5670648076779
200872_at	13.8756629714035	13.5077203236362	14.2584924251223	12.7276439682314	13.6427624829743	13.0382674352047	13.105466599177	12.9839733336731	13.9324454613609	12.5573440304899	14.8203684632833	12.5178661953152	13.1334633465234	13.0222464273296	14.2642446559257	14.5491830185622	12.7639385120957	12.8667186985251	12.4795024073465	11.6821167649501
200873_s_at	11.3794325212741	11.0499165994985	10.5478585060584	11.6355820961588	11.2525471739116	10.9875482589537	11.5452541015064	11.1004652360551	11.6797000057693	11.6083010318413	10.9015457410565	10.8596900735085	11.2015726041354	11.1122440064031	10.4533735329829	11.3879096175186	11.1693613385944	11.0909063452319	10.7477734005268	11.3118050682176
200874_s_at	8.39188798534714	7.75355105460065	7.90749159334305	8.31242920625061	8.55113145277411	7.93191939010004	7.32912359629157	7.7714894695006	8.51293794347466	9.1003995290872	8.38930867290642	8.30788384949487	8.27984269352035	7.53993424517179	7.68580001974489	8.43629511983936	8.47654370621426	8.14873077917319	7.60362634498619	8.08427691053149
200875_s_at	10.6891244049133	9.49405553176536	9.88233736124948	9.57912733766591	11.2550875986864	9.74399286106017	9.78757612086964	9.68650052718322	10.4693365603267	11.3120888007968	10.025831668332	9.68474862042163	11.1186166893515	10.1407019799017	10.1380157534876	10.360298426618	9.95361446119936	9.84815344049325	9.65302417864669	10.7970129778361
200876_s_at	11.6203114804766	10.6099174452963	9.2319411483087	11.3887169304275	10.4976522802676	10.1382718001722	10.6387074119759	11.0320457269308	10.3921027200414	11.3875327168359	10.2056710854578	10.326541842174	11.2709960607403	10.7928716164195	9.7009598269159	10.4970534445451	10.3961766182344	10.4707605403191	9.8589134706793	10.4332724581704
200877_at	12.4087012479442	11.2572110309955	11.7064960180612	12.4426325366836	11.7013931077075	11.3021248078324	11.5483884569902	12.3823268115901	12.2846795343604	12.6533825231694	12.0577887026063	11.2075024592588	11.5733158218401	11.4784662880016	11.8754421989725	12.225538845105	12.0078682433333	10.8600782182123	11.6203573057777	11.4549161375148
200878_at	10.4831103768181	10.3777527950222	11.6905655061288	10.7365710532974	11.1442758524844	11.6288100411601	12.3246024900897	11.7979856905649	12.0749442236232	9.82161455934585	11.6587024154706	12.1316640740464	11.6368964595749	12.4744918143763	11.7333543406138	12.1510482600704	12.6844418178963	12.2150172259855	12.5330133171185	11.3828941688921
200879_s_at	4.76022094646651	7.11997860965488	8.58908931290962	8.65570959551851	7.92065059456398	8.06501215043695	8.231701199029	8.80992886572143	8.96434086779242	7.76619759730084	8.98384867402245	9.09829532446128	7.78070379396761	8.4586116725846	8.37851162325373	9.5618607083726	9.39596248909992	8.84893585552457	8.85673675611911	7.96751448080097
200880_at	10.3072008091408	10.2259304111711	10.1652838883225	11.295137545465	9.92154344350897	10.7426462782618	10.3027531469016	10.3168471836025	11.0903109420196	11.014299494596	10.1211449475013	10.382515955483	10.3179778224071	10.1878469094396	10.311748315005	10.8278983960607	10.8569701326866	9.88279586913222	10.4967539334459	10.8139414817612
200881_s_at	11.5648163678849	11.416216955594	11.2913433978885	11.996120363033	11.1534253628428	11.6780278768822	11.0420013062791	11.7536346188534	11.9498996459752	11.959784642356	11.8454900509444	11.8963702495584	10.8942114615378	10.8692853773339	11.7273248796846	11.9528140352111	12.3476767280218	10.9622453448382	10.8005763894265	11.6409227351735
200882_s_at	10.9754897569458	10.2115233170914	10.9876193119243	9.7047682393626	10.6410582567593	9.67383905599044	10.0973737689902	10.134939643493	9.90282729911311	10.4122522707594	10.5368300050481	10.1925394079319	10.8725209845917	10.1193302365188	10.6753396107891	9.74752167254042	10.5714682472006	10.9309590461986	11.0984269272017	10.8933015308606
200883_at	8.69278983497265	9.94207459222685	10.152411611345	10.7088252418819	9.58120058192496	9.93265768142207	9.38715571766298	10.5489182133245	10.0074478163914	10.3499446385659	9.67207169690516	10.0501207303854	9.49145229203737	9.70061310856746	9.50977500432694	9.98099636973059	9.93354313257971	9.00253376108996	8.897542972507	9.96852280446902
200884_at	8.64385618977473	9.81297947125148	8.92124588858559	8.46719795153787	10.5320636549618	8.98299357469431	9.0008450815672	8.97326686099329	10.2038373839346	10.0007042690112	8.82591279878498	8.37373520190066	9.07948478382682	9.63698706120399	8.25833047261243	8.66640155434373	8.54882190845875	8.76686014382955	7.53915881110803	10.2162608371651
200885_at	9.51076416791789	8.78953364497036	9.85362145574883	9.77709089613187	8.96693797927846	9.88417051910844	9.9745579917281	10.1116573462631	10.6387074119759	9.85782552392306	9.50084187955693	8.70839418775667	10.0780173422606	8.99123838108984	9.53974042572623	8.84611717333673	10.1586096882145	9.2319411483087	9.92139467371859	9.83951875263065
200886_s_at	12.1836974048623	13.0233038738614	12.7499322611784	11.9588426752432	12.6162271880107	12.1262527534162	12.568264919752	12.6477057501022	12.0954959244555	12.0057298003429	13.1613996072213	12.2635332985615	12.3929613393442	13.189809118996	12.5005182574183	12.8962377854452	12.8153632804827	12.6206780421354	11.965134925777	11.1350679457778
200887_s_at	11.4992479613825	12.1292508135712	12.2346977004196	12.9027519448502	12.6677103225659	12.7028003722711	11.4738579246146	12.8688804157153	12.1952799211862	12.5096760506563	13.0345238753344	13.1290092653528	12.8114750444327	12.8821653832181	12.2903356980275	13.3768850737475	12.4714720035965	13.3993313368872	11.7889629747577	12.969890117492
200888_s_at	11.8667380139096	12.4964543601538	10.8855438605171	12.5725581287108	11.7957150065017	11.5026329350829	11.9880810709555	10.990954860397	11.8336412222218	12.9855751418032	12.2368513341531	10.5074973509767	11.9177823015383	11.0616412085769	10.8494832936819	12.4470573897491	12.7378599568812	11.112960711643	11.1378236886479	11.1875376566805
200889_s_at	9.25313836969129	8.73437091966298	8.91498301655724	10.6696823225756	9.17067620949932	8.60325542454685	9.05338290258571	9.83114887121933	9.36018867006271	10.9169990490828	9.13365599269125	9.50501755552812	9.87636346020485	9.4129931728179	9.42290574261218	10.4463596303584	9.25903704108997	9.26068435637966	10.0501207303854	9.57516103342539
200890_s_at	8.19918154876397	8.41023933077602	8.59208323365389	10.0331476517817	8.66070903878206	8.93280529435931	8.3566720442121	9.60696034451027	9.09354961281063	10.1043366598147	8.55190047999962	9.01736520529273	8.97211821838414	9.03589878732341	8.97584796800679	9.43983088398139	8.2950801327646	8.41151098801207	9.02430859650289	9.2538474849874
200891_s_at	12.0643049056989	11.4081174079918	11.2723965090375	11.8380614648967	11.5280144955401	12.5617414014548	12.0493380717519	11.4485809498111	11.2658494214408	12.6173985889664	11.1839454717572	12.089781488354	12.0742752872543	12.4159001814492	11.2390017577656	12.1700502299516	11.6165028973454	11.5092306751277	12.210488712601	12.2967441741616
200892_s_at	11.1611948813922	10.6427737625331	11.0296323280441	11.2153509830024	10.6736624174789	10.2818141431817	10.3283383340128	10.4692347936677	10.5582293617144	10.9786389660049	10.4740100835602	10.5141222601707	10.6565142468186	11.148540135626	10.799524479033	10.6435856590915	10.8175433187365	10.5341083049318	10.4258453056394	11.1361580547567
200893_at	12.9266480998802	12.2168367814881	12.4044763508472	12.0941436811908	12.336924914182	12.0411457674763	11.8472531383208	11.9754539309474	11.7052867902725	12.0772162900241	11.7463463608331	12.022090344994	11.9648101366975	12.6046227213861	11.9424411958018	12.0872639265674	12.203531540292	11.5018371849023	11.7004830677014	12.34966825491
200894_s_at	8.5073982409543	8.62241793925047	8.88080794836281	8.76652890859886	8.8860013506243	8.61176256006487	7.76420813013995	8.76983784362944	9.24674059849314	9.32889927925141	8.84924870276441	8.59730769114099	7.04001567884788	7.67948009950545	8.87498134765377	8.91528186586766	8.94163454493325	8	7.8923910259134	8.4110872267986
200895_s_at	10.0087087298359	10.6190277807242	10.8291677456424	10.6802716052321	11.1952491578022	10.6188443017667	9.86511461945253	10.1480952026878	11.0562990145503	11.3130530743861	10.6053869159216	10.6706562491184	9.18561880854746	9.86820522697744	10.4423215104798	10.7962018826099	10.3893086729064	10.0906417519178	9.80944660095315	10.0785511300905
200896_x_at	13.1045332345907	12.429825156552	12.7400126034797	12.1834492953056	12.4540679091469	11.9422579056591	12.0995121919952	12.4201707748909	12.6382775165675	12.2045405783525	13.2269239095325	12.6527553618314	12.1577574512846	12.058093222123	13.358390217599	12.4751761026324	12.6136053180634	12.291199483852	12.2045711442492	12.4455063547764
200897_s_at	11.2756007515665	11.1195247790574	11.9989781988757	12.4115374689555	10.8388099857086	11.9082049531259	12.0134971542917	11.4549161375148	12.0992162916428	11.1249613465888	12.2562381791303	11.3211389052232	12.182828834673	12.9251093239012	11.7725620132569	11.5424031633485	11.4516232515411	12.6214337815406	13.4264875374246	11.3258675805754
200898_s_at	9.03039125995948	9.13596574242734	9.49705344454508	10.5859014496908	9.18115225686557	9.75371817826616	8.91707366287822	9.45655976633501	10.2211037253679	9.92837032301897	10.4984503414363	9.32553033156756	9.01764358349734	8.99774402605963	9.67313237214536	10.2800747686501	8.82017896241519	9.43962313755712	9.74685018309805	10.0137413920587
200899_s_at	9.98953642056108	9.95724717460812	10.1962332608696	10.2549105048372	10.6886874232225	10.3528158941878	10.1815249981261	9.49645436015379	10.3420746679991	10.1176431013891	10.1984450414524	10.676221561569	10.2207410721235	10.1787893232071	9.70804925170222	10.4146852358072	9.9407540474748	10.3723209548673	10.3143566548217	10.8395187526306
200900_s_at	8.43879185257826	7.83541884047548	7.89845023280787	9.59674883192776	8.43587857730987	8.75522142070237	8.96347412397489	8.50898318485542	8.98726401207254	8.94719858426206	9.32418054661874	8.95506864440976	8.75988818322184	9.4112991229642	8.60214209069798	8.70494111037603	8.68685065339314	8.27705487614873	8.8860013506243	8.92896244083598
200901_s_at	10.679304150357	9.86990224320795	10.0979004441958	10.396711802067	9.75938889439841	10.1756742918961	10.4349409166617	9.96737037701611	10.5379948779744	10.1254134704833	10.1582309783971	10.3094763538411	9.66533591718518	10.5182597291531	10.0262467726482	9.94938902201402	10.3539187034762	9.27006167272776	9.79457832286071	9.86217239702164
200902_at	10.0269383478692	9.92999806260903	10.169799762062	10.885925112347	9.61434176271485	9.81137469350994	11.1108747614645	10.5473765634981	10.4405577609742	10.4163753165873	9.62552621187986	10.1009251010569	10.6771910851079	11.4980014863513	10.3373989025267	10.4016262004713	8.76387628539072	9.85424505422013	10.4210128557792	10.7358098482164
200903_s_at	10.6026060842185	10.5744043090226	9.58138891102135	10.507695550598	9.54573675349338	9.69731512171625	9.51135734069712	10.351160098022	10.1635238906684	11.2387629800357	9.68982330042935	9.3961766182344	9.7047682393626	9.2667865406949	9.58439883787324	10.1404463641957	9.96953042389498	9.16716722052614	9.43587857730987	10.7322522376937
200904_at	9.74651432113846	9.07440909934374	9.21310421964191	11.1963562265667	10.402479172215	10.8176232575114	10.3373989025267	11.5632916223401	10.0052034677955	9.93899143877554	9.92659251005107	10.6774553875802	10.757640021505	10.6868506533931	10.4585091465539	11.2536111519472	11.1480952026878	11.2932417189562	10.3062895853361	10.6565142468186
200905_x_at	12.0829473601278	11.2669621828079	12.1628004120164	12.8208371216733	12.6379380349459	13.0302877927496	11.8063079442836	13.5623736157216	12.5201275503249	12.7089976274766	12.9701598288502	13.2356253535275	12.7260691128895	12.8472139820006	13.1608168496735	13.7713656631266	13.6163995125194	13.2100472584338	12.3349994787878	12.9275002091456
200906_s_at	7.88691589584725	8.14618679149074	8.82113618574405	9.74802508459818	8.70043971814109	8.66035250967092	8.02292258905563	8.60622012128167	8.67807190511264	7.82591279878498	9.61434176271485	8.20506011054465	8.72314895704758	9.59469782732387	9.12308675098106	8.58721495245254	8.75888943272096	9.50322945981372	10.0457596613827	7.71699089440494
200907_s_at	10.7090838125503	10.3709053201134	11.3698154242839	11.8454508467421	10.3150363164428	11.1424900228512	11.1514605719288	11.0151362437974	11.2884047070238	10.2048156481123	11.6490315811067	10.6913073301911	11.3543044876553	12.172615021811	11.1368629807208	10.4689294506123	10.5063075811003	11.8183425072351	12.7765152818128	10.1899480720037
200908_s_at	6.7045953476324	7.18289089274548	7.67595703294175	7.25266543245025	7.58646452588639	8.28909670241999	6.71561885907482	5.66959375118833	6.1333991254172	6.40087943628218	6.6906964439777	7.40514146313634	7.31015831794782	7.19869058566892	7.15583017155653	6.96000193206808	7.51963625284321	7.33806779754262	6.80219321694183	6.59245703726808
200909_s_at	13.5543849990473	13.4214205620804	13.4267364891744	12.8936996961513	12.6990518440169	13.6801726907608	13.2098036396783	13.6556984166455	13.6133866136697	13.2966007978916	13.5850681629924	12.959494871822	12.6887311273482	12.6733532480343	13.4634221957832	13.6099982184485	13.1686251138356	12.5136535843905	12.7031681997366	12.647233549977
200910_at	11.4913019617157	11.1447219647038	11.7401602164169	11.4947056083966	11.5399826959649	10.8902642770211	10.2996659441302	11.5850564231222	11.6718948418586	11.5878243867508	11.9361962300516	10.6298119443822	10.8292470429212	10.2986354067342	12.0892187308535	11.0436425199453	11.4176943159668	11.0935496128106	10.8443919303796	11.5370242158636
200911_s_at	10.6903472499688	10.9752747876095	11.4577399689916	11.3176387237945	10.9902458148031	11.5174233413965	10.8399910705399	10.6856248397264	11.3365065598103	10.8494051009478	10.5038257379958	11.2148047949481	11.4186432493759	10.8062273760519	11.0457596613827	11.4496129574668	11.4109282842479	10.8051795793896	11.3802445904782	11.1122440064031
200912_s_at	12.9928498462685	13.1722556001645	13.3154467902299	13.0627713516583	13.3355438841159	13.1528552152793	13.1790693463998	12.86666075082	12.8478599254253	13.0705402716243	12.8571062515856	13.1423942909941	12.808300575608	13.193540760665	12.8540112363799	12.8715972656139	13.2590959061793	12.587261841155	12.9991368016666	13.2706749331157
200913_at	9.73250664387348	8.30833903013941	8.68685065339314	8.85455675240453	9.84093524272076	9.44666978730701	7.84924870276441	9.69870466677034	8.96664964210534	9.60862445944877	9.23888237384058	9.45573818599339	8.45984141697577	8.08480838780436	9.53780079779103	10.1779177921958	9.24887634283713	8.72826067270907	8.83983364841731	8.67983193343985
200914_x_at	10.2577414010919	10.6153537606806	10.2754261580842	9.70735913208088	10.6549939729637	10.4314976042581	11.4719799769269	10.3771020529991	10.5830827675029	10.8474489039824	10.2268938135714	10.7702509273949	10.284014344738	10.9715435539508	10.7385145324293	10.9871929416008	10.258683800107	10.9693865213423	10.6199448256577	10.0652814858323
200915_x_at	11.2387629800357	11.1157589662815	11.2049989988199	11.4585091465539	11.3269911749008	11.8053408284164	12.3352507683128	10.7095146607067	11.7939283870277	11.6519486107234	11.4110872267986	11.6173297093502	11.6707005028888	12.3052352648532	11.5793630837064	12.0320112782139	11.281640300066	12.0141948668145	12.2718423274633	11.1871045914191
200916_at	12.0205285921901	12.0788846472201	12.763316124234	12.1426814675102	11.9637630964427	11.4835638881251	11.9982730865522	12.067636028167	12.5327455269766	12.2082648460785	13.1407339286807	11.5585163795292	12.6656690133596	12.1123091761395	12.5507227402655	12.0621810888492	12.4877144455713	12.821255794016	11.7905521378054	11.7012198110057
200917_s_at	7.23840473932508	6.20750245925879	8.07521171134824	7.73470962022584	4.46597446450407	7.80864246791806	6.65963918701565	6.52512925120397	8.70251902915328	7.8703647195834	7.44045394382303	7.82718389581953	5.77082904603249	6.77478705960117	7.85362145574883	8.12205144771389	8.403012023575	8.57780644747015	8.59432460392485	7.55995061271308
200918_s_at	10.7913257117639	10.9282962912016	11.0202855008446	9.973553878808	10.0574502721839	11.6999194217932	10.8579809951276	10.6969675262343	11.0963857344527	11.1271560508774	10.5839289505483	11.1153038061521	10.1463140974728	10.6658688341552	10.9047851297316	10.1733023616446	11.4987993544251	11.2494690444768	11.1744263936773	11.0991505277663
200919_at	10.881572857474	9.66941659209916	9.60399717008549	10.446669787307	9.93531240622921	10.7350482412909	10.0280441791322	10.5276724799501	10.5536292939164	10.4263695979158	9.95011842950258	10.0303912599595	10.0566377151132	10.2348174311173	10.0766820079919	10.04739660752	10.4413880293467	10.3727562554788	10.7056323873614	10.1232161116663
200920_s_at	10.6733090755617	12.6152847833652	12.3396830146281	12.4348366945168	12.7415933852191	12.2737373308712	12.4542735860665	11.6080699677217	11.5527171225152	12.1640898383871	12.003307079114	11.6729114624353	12.5385527131111	12.4844704832791	12.9199247477084	12.1691734020292	11.0182697381315	12.420644505868	12.2779847472998	12.5882227238741
200921_s_at	10.2828567621991	11.8745203490747	11.5692385344231	12.0571456169107	11.8864968012501	11.5405155473249	11.9960497275198	11.0432323915314	11.0510049639546	11.4610189392094	11.2889237346858	11.1618876823769	11.9928321476377	12.1884033974082	11.7628387783049	11.9083926207738	10.1277364435888	11.7090838125503	11.2351167143963	12.2230061607322
200922_at	9.43941536121329	8.42877889133759	9.51076416791789	10.6643583911722	7.97441458980553	9.85626988969762	8.53255073928427	9.19081236791614	10.6941837433331	9.76652890859886	10.0389189892923	9.48300957716455	8.9518675043269	8.80380823450765	8.877744249949	9.23959852924912	9.67348575733779	9.89223921920617	10.6558884457067	10.1233454607533
200923_at	12.1543118114365	10.4304525516655	11.2158969643545	12.0410773024497	11.4087543125894	12.5693334860515	12.0901455086206	12.2022156733073	12.1717397517818	12.6325408765469	12.5385769619205	12.6059192970746	10.7370783003137	11.7657833511554	10.959494871822	12.5587794290405	12.6824679565392	12.9452426351598	11.9375209513983	12.1287032462079
200924_s_at	10.3318126838192	9.872982622388	9.74432931046489	9.4801843236987	9.07414146275251	8.97269265400426	9.78037572232529	10.2208619666675	10.2370904284594	9.95055589704751	9.43024345027508	9.77774845997228	8.75421943313514	10.782670658677	9.31605520889049	9.91528186586766	9.82352646912215	10.1664141826452	9.01820017881323	9.20774646687728
200925_at	11.2060986139958	11.8931498199355	11.8230487291627	12.1306349099449	12.0694497674278	11.1050573030852	11.6545017764652	11.17511287127	11.1007280340049	11.999083936007	11.3742787741315	10.8648825567662	11.8911381426033	11.4925542360169	11.4662294432151	11.2935866000386	12.1356772258584	10.5840229402575	10.2272549236749	11.0184783959659
200926_at	14.4226561288923	14.2119263077214	14.5848803136041	13.7730155418448	14.8274469127567	14.464443645161	14.1263737635606	15.0173130033988	14.8016982559746	14.6271576586167	14.2109908927383	13.8242228897718	13.9070878255889	13.8524514816024	14.0095487269723	14.392954633361	14.687709197028	13.483463120154	13.7462623733471	13.4478064593172
200927_s_at	9.87467403163581	10.1781668547844	10.617008227652	10.5363443635984	9.47451716417449	9.96058121135347	10.2491134527137	10.6200364980988	10.1449131134342	9.77330407673197	10.5026329350829	10.6064977495017	10.2000403323504	9.72775031539903	10.4312886542916	10.1848753429083	9.6828190626594	10.3218153799343	9.55554777164707	9.74416109557041
200928_s_at	6.76686014382954	6.75488750216347	7.61765111942733	6.51727569320958	7.58571370877817	6.82781902461732	6.95884267524324	7.02458563827827	6.43796008833447	6.76553474636298	6.73741636593706	6.46923479366766	6.73335434061383	6.43962313755712	6.33628338786443	6.36106648879432	6.25171909260596	6.72519581722666	6.25171909260596	6.20945336562895
200929_at	10.0170867733627	10.5460262671987	10.3349436307266	10.4285695472117	8.70597790168252	10.4533735329829	10.3695973462787	11.0968469014446	10.7806217830509	10.8416429665715	10.3885555039826	10.1480952026878	10.3953199109403	10.9027519448502	10.4472899012391	10.1276074876074	10.4896472934884	9.78724960846791	10.3789450602529	10.8564255286255
200930_s_at	3.44625622988956	7.03011533090807	4.11270013274936	3.20163386116965	6.98299357469431	4.90207357931074	2.65535182861255	5.10852445677817	3.73335434061383	4.87282875953489	6.55305325276641	3.67807190511264	3.6667565918848	3.60880924267552	3.68929916053589	3.86789646399266	3.57288966842058	5.4093909361377	4.05311133645956	3.48542682717024
200931_s_at	10.7552214207024	11.234158789281	11.3991176755086	10.583740952758	11.2702369165835	11.7794731404417	11.759680167211	10.7667773421513	12.0267654851411	11.521747645993	11.6858000197449	11.3285627382816	11.6835648795714	12.1813697009709	11.0433691139577	11.6185231574317	10.9147588389419	12.188217925268	12.3436298949591	10.7110646495592
200932_s_at	10.2942761149669	9.5909612413426	10.0558247001349	9.88417051910844	10.8945146442731	10.1628947993748	10.5412902526951	9.26467716571625	10.3192205025239	9.86465045674568	10.1691734020292	9.54785850605842	9.90583824675904	10.086534337997	10.6519486107234	10.2274956135388	9.34362989495905	10.2620948453702	9.95898763329821	9.91931028423605
200933_x_at	14.3187405029951	14.510628198133	13.2585071471763	13.2639733548034	13.6991494725663	13.8967013566403	13.6596168899986	14.4276664025342	13.7218254814419	14.0027798617908	13.5947794570735	13.2680594618052	13.4150815261657	13.2221458459379	13.639125871295	13.9150483951339	14.5254290472488	13.211949115146	13.6366359481927	13.0480440526038
200934_at	12.394596668241	12.2964860866155	12.0849412265357	11.812217424396	12.5238804507138	11.2026136201485	12.4751254257424	11.9832430310237	11.5914288441863	12.0009858803807	11.434002646197	11.6041825468979	12.7287283416966	12.6839376434928	12.2379568133062	12.1256071945005	11.1486672341233	11.5575115672617	12.4276533093237	12.4135750433393
200935_at	10.5868397879618	8.33494363072662	9.56738572749703	10.3459595964041	9.04548665635946	10.1753000357548	8.67983193343985	10.230380764153	10.1480952026878	9.57497188953251	10.2968015206802	9.93339559512077	8.41869594960205	9.71647653405453	10.6160893135821	10.2346977004196	10.8936807383909	9.196479181784	9.38737115782479	10.9654235658101
200936_at	12.4279675135844	12.4556097717908	12.9223985722193	12.9056690476454	13.19241611647	12.4779100146032	12.3871826494427	13.2172761633073	13.6556872376859	13.3037236784154	13.4103983492431	12.1189410727235	12.4072412048132	11.7271546702647	13.1244283043186	13.5216863118728	12.7043143543731	11.6462436768438	11.9649905841019	12.5414838640543
200937_s_at	11.2552646707997	12.4786685160705	11.393390457444	12.003307079114	12.1756119226144	11.2278565730605	11.3444623631252	12.5675758685241	12.0402212153612	12.4449630983464	11.767398238932	10.8590688246924	11.3573320648294	11.179287104646	11.7516277396692	12.3636146218823	12.1754559876127	10.6817654878505	11.0021117764799	11.0650121504369
200938_s_at	2.90689059560852	3.65535182861255	5.09592441999854	5.34340782229781	1.63226821549951	1.43295940727611	2.37851162325373	3.67807190511264	5.66959375118833	3.91647664443772	2.84799690655495	2.0703893278914	1.72246602447109	3.67807190511264	4.01792190799726	2.35049724708413	2.72246602447109	3.71149490665009	4.09592441999854	2.94485844580754
200939_s_at	5.34340782229781	7.15380533607904	6.456149034648	7.57591736111815	6.33628338786443	7.48139582415413	6.08958289312471	6.88996019965864	5.84549005094438	5.25171909260596	7.69278983497265	6.57893871309339	6.22881869049588	5.66391384211598	6.3819754785573	7.26303440583379	7.32912359629157	6.5077946401987	4.28540221886225	6.68369645430652
200940_s_at	10.7212701140129	10.2640906804686	10.5648163678849	10.2604491407533	10.4590217038623	10.2792623423154	9.50283180406674	10.0730704196143	10.186361891253	9.8104109693319	10.0218128235848	10.0897152929817	10.0701209444768	9.44315076472932	10.0305292046974	9.99873144876122	10.5061091906928	9.60492381604252	10.740455396989	10.5626240390999
200941_at	9.7292808460274	9.03782146543497	9.4231159101471	10.2192895468488	9.37634248280467	9.40577968258532	9.55362929391636	9.03617361255349	9.05202456048283	10.0295633144327	7.39317591434881	8.68158981722124	9.13903966768306	9.71647653405453	9.03259679456199	9.47654370621426	9.84297883178833	9.32912359629157	9.69366118551003	9.87988952178056
200942_s_at	10.2084782422117	9.00702726689397	9.66711154207503	10.8354188404755	9.07280253454421	9.41002727888457	10.0190346693643	10.166665238948	9.29071006871741	10.8258333180235	9.24031432933371	8.58157721553652	10.0197297096249	10.1877232162907	9.43733595030143	10.8361292749476	10.4497676949627	9.39574832817903	9.20040822602594	10.335836940378
200943_at	11.1294762220932	13.4691330198296	12.8514562570333	12.5103685838625	12.8357346323211	12.5057123280149	12.5547567086889	11.8494051009478	12.3764238844564	12.7721289665658	12.3668685861671	12.4274176112125	12.6273058805148	12.8424289194352	13.2108387353976	11.5888551509833	12.6281948922526	12.6017475788413	12.173208652766	12.8039292879744
200944_s_at	12.8443723134857	13.1050573030852	12.7240448157294	12.3905720374715	12.8504798797351	12.0214311444588	12.2014194501697	12.5243213272704	12.4534764246166	12.2716381016308	12.2968301930847	12.2854889166803	12.4226429901316	12.748067027675	12.6927026709669	12.2535520626375	12.7036440725822	12.3158854434459	12.0838781740489	12.44981927044
200945_s_at	11.5780424094342	11.2570931444911	11.5482921167537	11.2724548315585	11.4714720035965	12.1997030140478	11.8216145593459	11.4451700772988	11.7800885984268	11.3252492304929	11.9331004749314	11.831584353995	11.5388679158473	11.7410034292998	11.5557394791805	11.8971269541158	11.8100092275118	11.9562672430953	12.2148047949481	11.7956338445068
200946_x_at	8.89602960297675	9.88843885074524	10.3986368216807	10.6522175778884	10.4401424475375	9.84940510094776	10.2945058800639	9.72809057366497	9.96780264519639	10.0594796648956	10.2970308839622	9.57099412874323	10.1045987535644	9.86573327085176	9.58627685823853	10.4275223706826	10.2578592346396	10.0911708900279	10.0738737765024	9.39746072605472
200947_s_at	9.51254295509686	9.74466568142489	10.374713484505	10.4173251176799	10.3420746679991	9.96159439075666	11.0907079047959	9.72655877910498	9.83352263642477	10.2927817492278	10.1900715745541	9.92911043232617	10.6347203117811	10.5960033493942	9.51076416791789	10.1175132400054	9.39016895620018	10.6607981572947	9.88172579064224	9.69156905940434
200948_at	10.139295532726	10.3053777856275	10.1950030271113	10.6987914689148	10.5855259434313	10.5808238499628	10.3822997890096	10.3864014236408	10.654636028528	10.9610155182277	10.9591325767897	10.5989829710361	9.27728740013036	10.3325960577892	10.2416257078027	10.4124639958905	10.4977520620598	10.5823301879132	10.1659119389357	10.9670100545684
200949_x_at	12.4501802471648	13.0906582904217	12.0920633707498	13.1331582708046	12.7416987091086	12.1249936458521	12.4256879807952	13.1174970065105	12.5727949505634	12.8733095264767	12.5834118976651	11.9393220919817	12.696663311473	12.2183816013778	12.2503872510729	12.9247382889891	12.8178230850726	11.3960160243631	11.6619116744621	12.3306368247233
200950_at	11.4700487260113	11.2999520739264	11.9650988417121	12.1159214886758	12.369733648895	11.1470140796425	11.7353867828953	11.1645298665069	11.6632022785795	11.3676331593982	12.1689854409787	11.7184472536447	11.3848916514464	11.0883244880971	11.4102923388792	11.5743570005659	11.8893518525946	10.8471356661717	10.0914353863236	10.8223318224662
200951_s_at	3.99095486039699	8.06339508128851	4.51096191927738	7.04330075436418	4.71149490665009	7.26115467261557	8.4708621994137	6.90689059560852	6.30742852519225	6.78790255939143	8.4606606646076	7.40258575823259	6.77082904603249	6.28169825009883	7.52199295640167	8.64673869830785	6.29829173062012	6.59842476052772	7.42961596420174	6.48864353985379
200952_s_at	6.28725064325462	7.96347412397489	7.64889680647525	8.33181268381921	7.0948694327187	8.09011241966429	8.762880292917	7.53683000504806	8.15633593669436	7.85237344958027	8.47816289273763	8.07521171134824	7.92184093707449	7.49345520092618	7.85299758761332	8.98868468677217	7.2881739681123	8.01513624379738	8.33672969723872	7.80606622608903
200953_s_at	9.31310977629589	11.1935869601699	9.40365118553224	10.69366118551	9.89829906237331	11.2325408469668	11.7786931832238	10.4959549330567	10.6642694923189	10.3925320935687	11.4449113489681	10.658747037435	10.3150363164428	9.60733031374961	10.4023725783222	11.7252810400781	10.5364415049674	10.0229225890556	10.8664289367212	10.407905043961
200954_at	9.90643968294947	11.0257624726659	10.6347203117811	10.7714894695006	10.3352786866695	10.7860245283969	10.0457596613827	10.2789140194999	10.2067701886868	10.0456231653288	10.7556387102205	11.5463639597747	9.66426949231891	10.3303567169579	10.5907741577606	9.7007864781574	9.91049283228871	10.5534373057544	9.20799043323296	10.4265792614884
200955_at	10.8580587244474	10.3078838494949	10.5324533355749	10.2949653005091	10.5477621304252	9.97556140627362	9.96260685912106	10.5974008132995	10.2067701886868	10.4601486893579	9.54920708935568	10.3733001966084	10.4458425538893	10.28909670242	10.2027360432502	10.5211096436513	10.133527564771	9.98113911895555	10.0428905287681	10.1978309980122
200956_s_at	10.2352962545671	9.55765515472542	10.0330099571941	9.82623067805053	10.1588621062085	9.3774274607011	9.11270013274936	10.0971103592687	9.49245409406421	9.66106547980695	9.96390756097406	9.28725064325462	9.6576757291871	8.99378756313484	10.1740518136308	9.76221591572778	10.3676331593982	8.87866404280189	9.28771237954945	9.51786619531519
200957_s_at	11.0243085965029	10.6820289536934	10.3106127816595	9.71870410567489	10.9304416730387	10.1815249981261	9.49365533896366	10.353257119068	10.0265234425198	9.55554777164707	10.395748328179	9.47634118006233	9.85471257624665	9.74399286106017	10.565387732265	10.4631156198924	10.442736197186	9.81442224656679	9.35424938194524	10.0197297096249
200958_s_at	11.1279298559508	11.7307248577877	11.724087461794	12.2059154029928	10.6121313000134	11.69431435322	11.8811522076506	11.5415806599912	11.8425074911773	11.4610189392094	11.2391211318123	11.7413827143698	11.8127388683589	11.281466436	11.6241557405686	11.5853381536437	11.147459346077	11.7375008699664	12.0620798766861	12.5454713148828
200959_at	10.724854875469	10.6786881592966	10.1893304006149	10.0862689415575	10.6467386983078	10.0016896684042	10.04903169841	10.286442248974	10.1247675358225	10.3818673588704	10.6462886858144	10.7499532051641	10.4514171964039	10.3952127867493	10.6471885704749	9.89375656793763	10.0647427647503	10.8286918704185	10.554876594598	11.3275526440812
200960_x_at	10.9829935746943	11.0607634720092	11.6936176304799	11.6258914511327	11.3857006544626	11.6653803344522	11.8559585614614	11.2745528735955	11.4941555626228	11.2292995087109	11.8169836232554	11.3390705589351	11.2537293233066	11.3018962530312	11.0980320829605	11.4505411335921	11.2293595997221	10.9339856544504	11.0008450815672	11.4773535266346
200961_at	8.85860271245712	9.13955135239879	9.25171909260596	9.34806418472904	8.97269265400426	9.14363830992204	9.92094827227904	9.08666701791074	8.50977500432694	9.72109918870719	8.32732808262995	9.66195619727729	9.42101285577923	9.79701297783614	9.04984854945056	9.11764310138909	9.17217745317369	9.02624677264819	9.97670731184688	10.778159285228
200962_at	7.78332568481352	9.25266543245025	8.59469782732387	9.3482855418512	9.89557528238069	8.63335855063711	9.18338726124888	9.04630551649358	8.12205144771389	9.07788386443832	8.45285896471381	9.10276309662559	7.69905184401685	8.4520352735462	8.43504513127809	8.13237119873254	8.92094827227904	7.31831684133498	9.02762959173316	8.71080643369935
200963_x_at	12.3948110001756	13.4147116585513	12.4385059877051	12.6831262104361	12.9711663059785	12.2732419549143	12.3867247407992	13.120772469841	12.4814967366181	13.5444332223714	12.6501542136751	11.5159461791095	12.433376793375	11.8189815394324	12.4671469936218	12.9980262157996	12.9897492754621	10.8383372809072	11.4617863710275	11.5712312074483
200964_at	13.0023931132672	12.6261881399556	13.0490657431056	11.5872149524525	12.3796220449776	12.5646496773073	11.4512111118323	12.8100694959171	12.5578705091292	12.4502060277607	12.3450170751595	13.0435229112011	10.9628960053373	11.0812836972196	12.566743816456	12.5026329350829	13.1693926589752	12.6553071015105	11.9844896660784	11.6445773570184
200965_s_at	10.2400757687642	12.1583256651717	12.5202749069504	11.2566804658504	12.3703332274683	11.1805929643442	10.8792003179474	11.4370237800003	10.5211096436513	11.9422579056591	12.1758925631514	12.8553941077372	12.4196178920728	11.5644353325467	11.0230612497353	10.4548133485125	12.0553502297279	11.546267484247	10.5388679158473	10.9088429235525
200966_x_at	13.7121185515986	13.1834337870415	13.5692029259513	13.4257404243162	13.3256568091843	13.4294982801734	13.2449435321862	13.3850400026312	14.0160247583931	13.8324450354821	13.9089742353919	13.3859971752729	12.919589618258	13.5661848835356	12.9913978369975	13.8549462804575	13.5834706630078	13.5544449586934	13.3227027718946	12.920762230905
200967_at	12.0423775826846	10.6594608012298	10.1692986957928	10.862714836415	10.5934844980897	11.8564255286255	11.2566215021213	11.055418020769	11.4785674055795	11.0268000593437	11.0544686561955	11.0879268688825	11.0094087614091	11.2518374190396	10.825197314248	10.9494619793602	11.5283075872404	11.4333246267159	11.9288884393976	11.6414195854296
200968_s_at	12.1078055437438	10.6167326148818	10.4542992936199	10.6404257137479	10.6114859432409	11.8549852274789	11.0449404912797	11.0880594207974	11.6128224334956	10.9933630121364	10.9118413555596	10.8790471168173	11.1647812509022	11.1550079248593	11.0565022444299	11.1366066838573	11.8236060770704	11.4154248897793	11.3936585914548	11.4408172711724
200969_at	10.5101707511518	9.75171141539587	10.6331768853292	10.4520352735462	10.270295326472	10.1413408210939	10.2599785944214	9.98427603370197	9.65015421367509	10.0817497162489	9.55266909751427	10.7433197267702	10.5080918681723	11.363970454271	9.42982515655197	10.2744946358302	9.88065491786243	10.2993225134503	10.286557761608	11.298807214095
200970_s_at	10.1815249981261	8.74011804283313	10.5935778673446	10.4726908392428	9.55401319361019	10.0188956211216	10.3546901687012	9.37438746400546	10.57931593758	10.2644426002266	10.1701754475919	10.6569610814742	10.5352753766208	11.8412498295168	9.22761594341422	9.83114887121933	9.95434173602491	10.2850553754801	10.3302446586223	11.3189946402861
200971_s_at	11.5760591284293	10.8567367561191	11.8697095009543	11.0683752342502	11.5671004689611	11.5361014815559	11.6299029920009	12.2760371428545	11.4051946588754	11.8520222532417	11.2854022188622	11.5204713590413	11.5955372271192	12.7558890260085	11.6704792204611	11.3449061498141	11.953869049094	11.7005697629145	11.6994423185811	12.2867598864652
200972_at	11.2966294742855	11.0183392940962	10.8637216830821	10.0509369652252	9.92050173267035	11.58519729526	12.2841011259971	10.6454783094244	10.9579726209154	9.34318571544788	10.3197850034666	10.6733974191544	10.3157156580222	9.97297978606629	10.814662568904	9.98840066372944	9.77955521667791	11.0759470469734	11.0416591516372	12.3448784171451
200973_s_at	9.73504824129086	9.01094763626531	9.64187111904441	8.47248777146274	7.94778302625542	9.98825863123699	10.8573590097586	9.47370574961941	9.25242890567853	8.11634396123747	8.86449570265158	8.88050187112799	8.6398833131998	7.72246602447109	9.01903466936434	8.82336724004624	8.01736520529273	9.3491706308611	9.46597446450407	10.8049376720519
200974_at	11.5641018440523	8.79539033112264	8.68299458368168	9.85268555234858	9.7054595991654	12.2459982804727	10.7870863245516	10.7429830418116	12.2137421703131	11.4192755250695	10.9934337793127	9.73199778664374	12.2568573425797	10.6093634503938	11.306745269181	11.16691625157	10.2755425560867	10.5174725541011	13.5181982465666	10.2338593071964
200975_at	11.5492552297378	10.3711232005096	11.0564345043176	11.3470676571659	11.8953101959472	11.1412769497031	11.0163208083642	11.3295160672065	11.7958773167951	11.0188260919744	11.3007529355874	11.1565255529187	11.4474448880837	11.4250060414849	11.5192430943612	11.4335854411505	11.9637992139318	10.7659490638871	11.6541437098755	11.0730704196143
200976_s_at	10.3056057895854	10.758889432721	10.7487798734756	10.9282222555851	10.4824046313003	10.4857286988451	10.6553518286126	10.7020860864255	10.9284443510376	11.4940055137356	10.5764843467969	10.6297208910173	10.5719422098977	10.2563266473223	11.0032367946017	10.7300455028792	10.3970328170968	9.85906882469236	9.88157285747403	10.5757283163638
200977_s_at	10.087330234509	10.8330481957384	10.777994969164	10.845254809749	10.5646258627954	10.6203114804766	11.7779128041134	11.2311011511724	10.5963761388126	10.6589255114924	10.3988505542797	11.0491678723722	11.4872371104845	11.500443565076	11.3024675721583	10.9613049835258	10.4814967366181	11.2185632361903	10.7276652382921	11.0948694327187
200978_at	11.0545364886727	11.6277618524026	11.4896974628429	11.5756810513044	11.8610093396607	10.7484444605033	11.3112374356005	11.5309427365391	10.9169990490828	11.750832578121	11.1390396676831	11.0273531339301	11.5771455485818	11.7730155418448	11.1245090809596	11.4697435551924	11.6070990940936	10.1002681061729	10.8946662117514	10.958117666413
200979_at	9.27612440527424	8.72144101907033	9.29645740737124	8.87098112422465	9.61231563465125	8.96318509361413	9.33650655981026	8.56147889150101	9.01094763626531	8.94632147710713	8.53566419081016	9.20652601587743	8.72860081064319	9.18512320736055	8.73097953342592	8.78626962764847	9.81985974678364	9.3297963382207	8.81826260830447	9.25290192045027
200980_s_at	10.6340849832007	10.8487794064607	10.7909186192809	10.4547105521862	10.8552578271932	10.5910547740368	10.2789140194999	10.8141017544982	10.9823519174295	11.2339791074905	10.8233672400462	10.456149034648	10.059885201101	10.0158331642693	10.733778002274	10.2673719312653	11.6698594490388	10.3041231193469	10.0148573813164	10.2988644786688
200981_x_at	13.7949640837718	14.1306751254497	13.3928138005136	12.7122690462047	13.6677990096545	13.8615909855439	13.5485209143117	13.9303030594317	13.6082317164911	13.5587316054239	13.514430516487	13.8064086482464	13.211568944323	13.835803702574	14.0820908133264	13.7008948235723	13.6858219157516	13.3427691729184	13.7557534436812	14.176609507712
200982_s_at	9.93147623388679	6.10433665981474	6.00674683244059	9.1106138055009	6.32912359629157	10.3310288842512	8.8592241619782	9.50024436658882	9.72843075170024	8.89451464427313	8.34207466799914	9.12954061806	8.84580364621588	8.16188768237689	9.46495409877734	8.54689445988764	9.17841587438304	8.55727222306003	10.8134605566917	9.38564673503961
200983_x_at	10.5476657483534	10.284014344738	10.595630463623	10.86062144542	9.37959497168707	11.2943910020895	11.8265484872909	11.9179687275585	12.1176755649086	10.9455901469141	12.1044021877161	10.4057796825853	11.2062818017353	11.3886093148045	10.5921766936378	12.280422811362	11.1959258007655	11.6186149202508	10.9762777039105	9.77313920671969
200984_s_at	10.5716578509649	10.3573320648294	10.9016211583461	10.3565620114133	10.3065174452498	11.0090587880816	11.2694189297411	11.3105559815241	11.6809748015129	10.6203114804766	11.6408775584824	10.8988280896081	10.9263701293121	10.9649905841019	10.4878400338231	11.1199786096549	10.7334390828994	11.192909219112	10.518161355757	9.75204606977939
200985_s_at	10.912440294869	10.4269984972461	10.9080923408183	10.0005634427101	10.2044488767767	11.3685064615077	11.6738832122393	11.5239539394967	11.7341591914246	9.90854273731734	11.8108527561608	11.1991201875135	11.038781844462	11.3912435894274	10.4857286988451	11.5325507392843	10.7472699006237	11.4597901985488	10.7045953476324	9.43045255166553
200986_at	9.14338321398982	8.52904005609508	9.09803208296053	11.1407658767523	9.58101222824091	12.0332509140987	9.77412814429358	11.7023891599763	10.7784057242392	10.652307222468	11.3260923694573	11.3748764671311	10.5263036062065	11.2278565730605	10.2695942516834	11.8721361735572	11.1242505797869	11.8221724614762	11.732591435965	10.4830095771645
200987_x_at	8.90899299325053	9.12902536982563	9.37916172992979	9.94192792470872	8.86974805146506	9.15431181143649	9.12127448240965	9.87667041659769	10.2068922595961	10.0016896684042	10.6412389324065	9.16867211813223	9.23553560671046	9.42563553536776	9.57004542413819	9.86232740051799	10.2140762224012	9.64078720085601	9.02236781302845	8.8814199080924
200988_s_at	8.66070903878206	8.54650866097081	9.06501215043695	8.44169925684027	9.38002808338078	8.52982094652869	8.74718596688658	8.97412774319142	8.5184564558243	9.10355009275797	9.18289089274548	8.63553675191785	8.58383495471543	8.41658643754191	8.65427799526124	9.0639343057541	8.73775435236028	8.7007864781574	7.66391384211598	8.38629363515099
200989_at	11.5382859493041	11.1375675624139	11.5438051759644	12.1628947993748	10.2625647020885	12.2379568133062	12.3059477279732	11.9718309147805	12.3613955331659	12.7534465924777	12.1946337523239	11.1480316296364	11.803485375596	13.2609636251359	12.5125429550969	12.1958335499556	12.7224660244711	13.1593037314567	12.6345841934937	11.5712312074483
200990_at	12.7734277168778	12.0464078413384	11.6889059306127	11.9915218460757	11.9901039638575	12.074576347004	10.9305895128749	12.0355895463489	12.7958976042978	12.0340767466631	12.2005308364064	12.570638437621	10.4281507678065	11.1953722074027	12.5166357097307	11.5277702069639	11.8189815394324	10.5884335637158	11.0322524019603	11.6508273741388
200991_s_at	9.40258575823259	8.38284014447524	9.23673177213915	9.45100499781799	8.49904859773388	9.52923531833276	9.09354961281063	10.0402897210257	9.24483950114555	8.33940465790782	8.56033283421244	9.3741700760685	8.68509917200661	8.75688985507462	9.842664621825	10.0391932398474	9.72092824314849	9.45512169355147	8.40854204229686	9.03452387533439
200992_at	10.3218153799343	11.0356239097307	10.9026765866511	11.1258654527318	10.5627194270493	10.9601467736967	11.1319212503992	11.5601417361208	12.0023931132672	10.6905218575382	11.1606908170849	11.3290114421312	10.3542493819452	10.7347096202258	11.3152627991812	11.7181047131218	10.6852744158624	10.9564487621183	10.6758688459531	10.4817994316658
200993_at	10.1282521522774	10.6885125934791	10.3540289380544	10.3438519334421	10.0965833955003	10.8354188404755	11.4277842360819	10.9980262157996	11.1324354656119	10.490148908542	10.6419614088114	10.6897359570032	10.2598609338545	10.9125899908526	10.3655569457638	11.1126349806713	10.30514974563	10.5555477716471	10.7723970584156	10.8872206154684
200994_at	10.3157156580222	10.1045987535644	9.86635165707678	10.1112661069276	9.65678236421899	10.6968806142766	11.0629230944974	10.320010742012	10.8033239190415	9.73165844875181	10.5939512839484	10.6348110501717	9.87175125985437	10.7890445128955	10.0080083584251	10.6377116694768	10.1318569606088	10.1181624300631	10.8907202729289	10.5329402883729
200995_at	9.26138977325015	9.05988520110095	9.4446008137115	9.0601554952546	8.83162393682075	9.0746766862945	10.0141599892011	9.15911448004639	9.59002558073461	9.1333991254172	8.97670731184688	9.04630551649358	9.29301175242337	9.84674402324487	9.08587075533461	9.55055441321936	9.40917875950067	9.4594316186373	9.25242890567853	8.95652136333312
200996_at	10.6181101525029	11.3717766443379	11.1681079654728	11.9636547385501	11.3887169304275	11.4005592761209	12.0169127261148	11.7447077222811	11.4308184061891	11.393765831107	11.7096438900672	11.9235131963084	11.6605753506903	12.0118911338006	11.8399123616258	11.8950450607967	11.1045987535644	11.9294433576842	11.4697435551924	11.584069932816
200997_at	10.7093423368841	9.24365004189697	9.62570884306447	9.54148386405428	9.3524848869497	9.57818396809009	9.98299357469431	9.41278152533848	9.42332604706989	9.98313612644986	9.75455350631966	9.15608307628868	9.93251005337989	9.33203654836165	9.90899299325053	9.16390121381454	9.71699089440494	10.1632722870681	9.75221336786514	9.40811740799184
200998_s_at	12.3925320935687	11.0278369003252	10.8749045247862	9.52708597880746	11.343796427025	11.2542019119738	12.2442746302786	10.8503431341673	11.1078709142796	11.1458048061284	11.6488968064753	11.199181548764	11.2888660741658	12.1008265708957	11.6896922833071	11.389846410078	10.3323722800563	12.3758268323241	11.9986961952995	10.7508744396568
200999_s_at	12.5437326914747	11	10.2765897157253	9.2252074369435	11.3414632269894	11.1272205504881	12.6484249960907	10.1984450414524	10.6525761227901	11.1337202023644	11.1197192953663	10.4705572006371	10.9644130729445	12.0343863120408	11.1252843066853	11.317864798392	10.266200912499	11.8573978917013	11.9608345729188	11.0290801266917
201000_at	11.5212569000053	10.2562086885274	11.4542478780551	10.4843194236443	11.768432473453	11.0122054959108	10.90033852794	11.6152617901938	11.0339047371913	11.0235464571911	10.617283787779	11.1124395067816	10.4017328495226	10.6951412746954	10.7800475760619	11.3687792600413	11.1290897859193	11.2179576978641	11.2491727240944	11.2486984848525
201001_s_at	9.2357749191504	9.76038729931084	8.71699089440494	10.0993478104032	8.8382584817133	9.12023787734196	8.82113618574405	9.43337679337504	9.63099511547536	9.71321465299855	10.191429405281	9.18982455888002	9.67047922046114	8.52864945231825	9.65713977659315	9.94895120044142	9.58759001940925	9.79798569056491	9.4423215104798	9.3789450602529
201002_s_at	11.5420161613568	11.8038485867919	10.3667593283352	11.1009907840928	10.7915699121269	10.9439066792342	10.5091811804697	10.903204011401	11.1080016464659	10.9829935746943	11.2197130592666	10.8840178448884	11.1193302365188	9.76138501376339	10.7436563331741	10.5124441911029	10.7698378436294	11.2348772927402	10.7295357766788	11.2121923719085
201003_x_at	10.9607259948391	10.6876381268256	11.460916584116	10.8565033417935	10.8084815875119	10.6060350061161	10.4969536144208	11.2466218532739	11.1553874815679	11.3427413991398	11.5704249808467	11.1509530944436	10.7931155552743	10.8636442582805	11.733015321686	10.8338388435583	11.1649069266757	11.4735028246538	10.779637288245	11.1342979608596
201004_at	10.2847084486922	11.2211641587134	10.9912383810898	11.6427737625331	9.679304150357	11.7912443024565	10.8301190254445	11.5026826548989	11.2225534274234	11.9524136556228	10.1410853185623	11.6849677251439	11.222674170198	11.7591808063796	10.8389675195634	10.8699793329	11.9479656158347	10.5903999177997	11.4766955821727	11.2988644786688
201005_at	12.574144093311	13.2559432459702	14.215586083637	12.5289424150649	13.3040375341713	12.3048076180348	13.223654830816	12.1814939400324	12.4463079310503	12.4015462085087	13.1841314939406	12.5641256672157	12.6578766600897	12.2396581928227	12.312741174041	12.4781376069187	12.9472351188238	11.5039747690419	11.8303171298102	11.8413677818823
201006_at	5.37851162325373	7.13134253912326	6.4757334309664	7.49024921062709	6.68650052718322	7.27519333390221	7.31741261376487	5.95884267524324	7.73944309777245	7.96347412397489	7.14974711950468	6.99661471481536	7.6724253419715	7.86232740051799	5.76022094646651	7.62205181945638	7.51569983828404	6.38370429247405	7.23457795978457	6.67807190511264
201007_at	11.5629578693341	11.1013191544233	11.319107575825	11.2448989483731	10.8510462590489	10.9574648468052	11.9075667004592	11.4055137921257	11.5533413020917	11.6441266697382	10.7022592791077	11.4903996506808	11.7228075311695	11.6095481389994	11.6233328324518	12.6456359182655	11.5039747690419	10.9631128269755	11.1182273330049	10.6913945785381
201008_s_at	8.87067295482459	8.35049724708413	9.26044914075333	12.667200265979	10.2037150542579	11.2941612186948	9.68772559734675	9.47390864604629	11.0510049639546	11.2580948728665	8.78037572232529	10.9526684554894	11.8941356558976	9.56414948998573	9.35027622907667	11.3563419206362	12.01471792986	12.038027314767	11.6236071873145	10.071328276861
201009_s_at	10.9241444345775	10.9662170282661	11.8320197053583	12.6525089024082	12.4008794362822	12.6026060842185	11.4418548454132	11.6192570966118	11.9315131687709	12.2426679992153	10.6117625600649	12.7664046757781	12.6317227387619	11.1760484509752	11.7671499122849	11.8903402863486	13.002832592194	12.4393114618188	12.3161683747564	11.4478064593172
201010_s_at	11.5446747058998	11.1104833098162	12.2859801059282	12.7679361334111	12.5959567439432	12.9624984143478	12.1448494000047	11.9883296492311	12.3515190151608	12.2547924301929	10.958117666413	13.0971268237853	12.5846572106823	11.6736624174789	12.1142629005941	12.3741700760685	13.4620548757486	12.8161036628494	11.9573560148119	11.8008594650756
201011_at	11.1936485572086	9.53644150496738	10.5752555960735	10.5122466428292	9.72280753116955	10.5281610488331	10.4328550418808	9.79749941617991	10.4443937530666	10.2592724870376	10.8255948494634	10.6375305515253	10.8596900735085	10.3568920846367	10.4683185705576	9.49565519379025	10.776186256202	10.9829935746943	10.2706457361505	11.5548286414299
201012_at	11.400025517914	13.9470889750254	13.0323040660918	11.7313614626082	12.9561764750186	12.0255202616954	13.0841107837231	11.3165078191031	12.6922231747786	13.1273334178684	13.9498996459752	12.5302600117233	13.193617759018	12.1968479845744	13.1340893525368	13.1633980943532	10.7913257117639	13.5426570769992	10.8658878922592	12.3042372250171
201013_s_at	10.6161812313319	10.7964452590619	10.1757990223714	11.1538686552232	10.3651194671642	9.9718309147805	11.02326921577	10.5131353971177	10.5458332645173	10.7894521344734	10.6236986273425	9.88478105447129	10.7264736317009	11.0458961445237	9.95637615724967	10.6858876017781	10.5446747058998	10.2653806334462	9.78741287390586	10.7518787522911
201014_s_at	8.47856740557945	8.59432460392485	8.8703647195834	9.71424551766612	8.83541884047548	7.61544572530479	8.80413102118332	9.85440091173023	9.67171796512923	9.69383539248252	9.24150654082283	8.36238221623699	9.56757586852411	9.25785923463963	8.7515440590891	9.75822321472672	9.21674585819531	8.71493235178568	8.89087223954207	8.96029160078523
201015_s_at	12.1327246311464	13.3992245101532	13.121760134758	12.1315354686763	13.0043784938773	12.0068870564812	13.181027988375	11.3721576832703	12.3834072999785	12.3960427912498	13.7065176022061	13.0568239665344	12.5775940487004	12.6573854462474	13.1175294733176	12.7656176193871	11.7471859668866	13.2238358029841	11.5987969248638	11.585854516753
201016_at	9.16314646881125	9.2538474849874	9.67171796512923	9.39124358942744	8.52512925120397	8.56529252058102	10.2671378035399	9.53644150496738	8.63915979510997	9.17866485100647	7.85860271245712	9.06285565520599	10.1890832579949	9.92599941855622	8.52864945231825	8.51569983828404	8.90959311598834	8.04384754043891	8.93752095139832	9.60344089668709
201017_at	9.7195599489941	9.31537602721884	10.5495921674418	8.84830995744929	9.2728630232019	9.3228294976289	10.5264014259875	9.30058135979597	9.2472154816577	9.09381367340273	7.37503943134693	9.73674015545321	10.2992080183873	9.70338452503436	9.33024465862235	9.2145619783118	9.58308276750293	8.99038765180275	9.81794296832513	9.59544398458948
201018_at	9.86943961853158	9.3491706308611	11.0031665066652	9.3019533951261	9.4594316186373	9.45553271778242	11.1104833098162	9.5894638929561	9.18685706717715	9.61966977337873	9.04028972102572	10.0936816491482	10.5219929564017	9.96837880137054	9.31242920625061	9.49465561290021	10.4304525516655	9.0930213465869	9.97899639608894	10.0484868739923
201019_s_at	11.1255426227184	10.7867597012673	11.4892960591493	10.5954439845895	10.6210445106815	10.3826240265749	11.612177385881	11.167857160128	10.3907063728728	10.5171772526895	9.77115929555686	10.9534689622288	11.4938054242736	11.1119832980146	10.663024332845	10.6179265567988	11.0489636066087	9.9579726209154	10.7659490638871	11.0506649382534
201020_at	9.3110671022556	10.537800797791	10.4851248923181	10.6665790840358	10.7394430977724	10.5549724961529	10.4228006473624	11.1308922698066	10.5666249126919	10.5918962955207	10.9778523079712	10.4884427052964	10.3016105086026	10.460046272502	10.6375305515253	10.6882503091332	10.675604252639	10.2827409528439	10.0110874526187	10.9240701855853
201021_s_at	11.676221561569	11.3281700079019	12.3909481450781	12.0655844280615	11.9347597412597	11.287770086197	12.1841314939406	11.8353793616341	12.6161122935686	12.536635768085	12.2129522850369	11.6221433581158	12.4568677383803	12.1057775865655	11.62438424288	11.9409375287658	11.4231684472473	11.27047054195	11.546653347655	12.7135368773406
201022_s_at	12.9099680659712	11.8545957099429	12.8551410050513	11.929739226852	12.8137010392661	11.9610878899973	12.9103429185315	12.382651043083	12.5364172202383	12.5228757286608	12.6253892233177	12.093516601838	12.9044088301283	13.0135146012178	12.8319207734018	12.7757748686373	11.8751733869274	11.6306766648541	12.3043227983476	13.1752844396417
201023_at	9.89011224635119	10.3091352508626	10.2778685461768	10.5277702069639	9.33226037817218	10.1217925057692	10.642051692928	9.99463629050958	10.473096889074	9.57383650512904	9.92362461136832	10.2901340735643	10.4896472934884	9.85034313416734	10.8989792046225	10.0303912599595	10.3440739377575	10.237209960755	10.1246383141787	10.2984062984217
201024_x_at	10.949607882985	10.7216119038844	10.5281610488331	9.3895237918274	11.4810425749338	9.977566144122	10.7260478192835	9.70528679027247	10.4337940587549	10.7574733515602	10.6078850897768	10.8746740316358	10.3566720442121	10.3124292062506	11.1197192953663	10.4643415327611	10.5789387130934	10.4073739970816	10.5821419816588	9.85486838326024
201025_at	7.54843662469604	7.93840342367024	8.70113315484797	9.11113567023471	8.54843662469604	7.82273014794452	8.10852445677817	8.0948694327187	8.84046323386954	9.07387377650238	8.46393301087224	7.79960542245267	8.77774845997228	8.60547951806167	7.08958289312471	8.53488645761565	8.05473996697031	8.59021276140836	8.82718389581953	8.08321336824898
201026_at	7.9915218460757	8.36850646150769	8.91318861950889	7.89421146153777	8.74584236256046	8.92777796208234	8.86573327085176	8.22641219278879	8.28678875913321	9.11400255681623	8.81826260830447	7.99038765180274	8.54264498688628	8.50263293508292	8.89360490485829	8.82559484946338	7.98470326682514	8.79279029430106	8.92837032301897	8.16591193893569
201027_s_at	8.79506558265962	9.20725841036353	8.99661471481536	9.69905184401685	9.42290574261218	8.83541884047548	8.64421681845824	9.16666523894805	9.00674683244059	9.403012023575	9.34629210400153	8.96953042389498	8.6724253419715	8.03232128705788	9.34607044078517	9.23816586275513	8.56109697355281	8.42206476617281	8.6646250548693	8.63299519714296
201028_s_at	12.7504138959424	11.7766386470736	11.6916126763239	9.70839418775667	10.2158969643545	10.8691311196443	11.0960562391809	11.1917378250272	11.0423433797937	10.1324997296285	10.9983788753728	9.45676508833648	11.2934716488381	10.2895578483536	10.8183425072351	10.7520460697794	12.0586006118567	10.7496180649011	11.133206444944	10.1025006691504
201029_s_at	13.8375096746328	12.9072286876401	12.4135485997698	10.4939554939717	11.7613850137634	12.2844192792937	12.8963702495584	12.2222213326787	12.1374074604239	11.4226955444562	12.1346509216267	10.6834332928354	12.9217479769249	12.245641832109	11.7344979416926	11.8436855540976	12.7275163412815	12.3559566809656	12.7203725301523	11.7469761111775
201030_x_at	13.7041305984159	12.4484518969319	12.0972091435503	10.2390017577656	11.5898383757722	11.5402249255262	11.9387342116564	11.5784670437392	12.4987495005957	13.3685064615077	12.2390316022033	12.4247436712802	10.7891260464252	11.0748104611605	12.5928307440545	11.9900330331541	12.4523699548031	11.9182296835221	11.5115055957925	11.3393489801184
201031_s_at	11.9993306258466	11.6208154787493	11.3085096858628	11.9167005553062	11.0005634427101	11.7039468190507	11.5370727644827	11.3333230957955	11.5228266999258	11.7558890260085	11.4397270145087	10.981424575039	11.6239272020599	11.1380157534876	11.5332323811778	10.5388679158473	10.5755392468345	11.3943555067474	11.2644426002266	11.7511674364022
201032_at	13.382407876295	13.1690950879008	11.4560463334527	13.1506199653058	11.725834865936	11.4648520225017	11.4491486453754	11.6139735873802	12.1511434194201	11.4667902378031	11.9230302982638	11.6229669447905	11.5718000374373	11.4053542343248	11.1306349099449	11.0522963312364	11.6356727803653	11.899016980903	11.2031032502366	11.4854771435027
201033_x_at	14.0232778803709	14.5334088252606	14.327629829008	13.6178347501844	14.6800792653103	13.9038159591503	13.7637518239283	14.5511915477902	14.5957528273907	14.0896408195573	14.5627909638728	14.1274301543098	13.8846665987698	13.4221173415647	14.3901756751443	14.5664287000537	14.1787815440092	13.2534634241349	13.5688349202694	13.304622265039
201034_at	10.9619560681736	11.5546368128166	12.5369271137238	11.4888443464573	11.1728650014591	11.7076179656266	12.3327638683131	11.273387671383	11.408223578286	10.6928769937125	11.6994856981208	12.8199395573134	11.3343850311762	11.6282176802234	10.9420745922269	11.5107147258424	10.8141017544982	11.3753653045646	12.3812995975397	11.8141418199006
201035_s_at	8.80025280637239	9.78201533500419	9.82304872916275	10.1019756709492	9.41911748212248	8.43671154213721	9.0698525111258	9.2994369994275	8.99604972751976	9.58383495471543	9.34607044078517	9.34207466799914	9.97082490136262	9.88980813694009	9.59600334939425	9.43462822763672	9.68737568343747	8.81698362325538	8.75120928822302	9.34318571544788
201036_s_at	8.89784545600551	9.86974805146507	9.73080975466246	9.89481776330794	8.70009287475899	8.33404976759958	9.26115467261557	8.98953642056108	8.41193462479118	8.30606168942834	8.95506864440976	9.65981755074721	10.2020013487643	10.6387978999517	9.08878823871691	8.78561593708862	9.66994800411605	9.00646634346509	9.22737527362621	10.0678376673913
201037_at	9.83352263642477	11.275717135484	10.601956451498	10.8210564413867	10.899810054385	10.8782808670431	10.6173756294597	10.4761386254757	10.8141818841903	9.78004757606187	10.5472801556635	9.81890167588564	9.93781516880342	11.1478408936723	10.4961547246428	10.7181047131218	9.34207466799914	10.333267182801	9.35601172150278	10.311748315005
201038_s_at	9.54032180596415	8.85486838326024	8.32192809488736	8.79571500650173	9.03754695396218	8.80864246791806	9.06770324437316	8.48421870843316	8.99463629050958	8.51963625284321	8.64565843240871	8.59581691855585	9.16591193893569	8.52356195605701	8.59432460392485	8.61249994573944	8.36675932833517	8.37199439319365	8.98953642056108	9.81778312177453
201039_s_at	8.75788999032499	9.81458246590628	9.78152364682873	10.4549161375148	10.2756589446989	9.45265308600623	8.56795607541547	9.53780079779103	9.39381944794399	10.2480461512497	9.33024465862235	9.5480512380126	8.62388149001346	8.29232163280204	10.0222290856818	10.0301153309081	9.89618101138754	8.0427537609772	8.57402579792481	8.91826695909256
201040_at	9.30765620530649	9.89011224635119	10.039878638236	9.69870466677034	9.93840342367024	11.230380764153	8.55382125653269	10.2764734021814	10.6525761227901	9.39059890555246	10.8275014951694	9.8820316083521	8.44335800383632	8.75822321472672	10.1421070573025	10.704941110376	10.7412984374155	8.77873424411784	8.81410175449819	9.21965256510381
201041_s_at	12.5234639435538	14.4590409212194	12.9940351602004	11.3312528704402	12.0975712947246	12.9877791683147	13.2550580845545	13.3102435407993	13.7436037436002	12.7178477543463	12.8359122348623	13.2873660911834	13.3175539366862	13.6812823421394	14.2782752091665	13.447121980033	14.4057265084136	14.075704761863	13.1969555342982	10.6457484854683
201042_at	10.3896313392605	8.61028665708102	8.86325707193297	10.2982917306201	9.34961297182452	11.9450779951078	10.1943875166106	10.9194592691116	11.7083941877567	10.2466218532739	8.95477792500507	10.1711767976518	9.82448147470042	9.83320635997039	9.79603960882977	10.004922678569	10.0165297482435	10.919831664003	11.4253732796289	10.7763507783872
201043_s_at	9.44728990123914	8.91617804254471	8.3482855418512	8.98953642056108	7.76354436429392	7.75488750216347	7.59320435406329	7.71287086768991	8.99095486039699	7.80542144617176	8.64709860726341	7.13545278418517	7.97613447283165	6.74146698640115	8.83067364913184	8.29001884693262	7.97269265400426	7.91707366287822	7.94661390541276	9.17317741512042
201044_x_at	3.08746284125034	8.03946743827853	4.66106547980695	4.0703893278914	4.47897180503294	4.61470984411521	7.42710328715284	7.19967234483636	6.55612281784118	5.43962313755712	4.29278174922785	4.45285896471381	7.56376827845203	9.23816586275513	7.90809234081827	6.1168637576909	8.3544697921574	8.98156728190301	7.7983097824546	4.58496250072116
201045_s_at	6.30012372456901	3.84799690655495	4.68369645430652	2.56071495447448	4.12101540096137	2.60880924267552	2.26303440583379	3.77610398807316	1.32192809488736	3.97269265400426	2.40599235967584	1.72246602447109	5.12101540096137	2.43295940727611	6.68509917200661	4.43962313755712	2.13750352374994	2.70043971814109	5.84297883178833	2.32192809488736
201046_s_at	10.3978885081308	11.6024205047172	11.4625533948326	11.2081733809294	11.7554300805487	10.8316239368207	10.1913060189187	10.6760452145402	10.4132047892526	10.846508986446	10.6836964543065	11.2717548056465	10.4877395640963	10.3467353282879	10.9447852552822	11.0082885477911	10.9586977026218	9.96275143947303	10.2908252401573	10.8030817003252
201047_x_at	10.5408061105915	10.9910966277082	11.6778517505226	10.2026136201485	10.9117664706596	11.2026748329979	11.0941436811908	11.420960240121	11.0931534312783	10.536635768085	10.299093514237	11.161446847518	11.2393598502775	11.5693809595223	11.0428905287681	11.4582527995959	10.8893518525946	10.8446273123039	10.7533003327971	11.0171563863831
201048_x_at	5.75488750216347	6.19967234483636	8.17741953798924	7.26397335480341	6.61470984411521	7.26115467261557	7.04766925139131	8.07092594498551	7.4749227003798	7.67171796512923	6.64385618977473	7.13545278418517	6.73741636593706	7.69348695749933	7.16591193893569	8.45038647903429	6.11270013274936	7.48542682717024	7.72109918870719	7.31560245663795
201049_s_at	13.5383223290916	13.984445161942	13.0536544176031	13.2457012462858	14.0182784328105	13.5082156950906	13.2573583755812	14.1963101156585	13.2972602107853	13.9736883987549	13.6743688418	12.4477289873954	13.1430483321126	12.3431024165627	13.56265981032	14.0345496669917	13.748182364849	12.0915015028214	12.7219109036126	12.3198696595604
201050_at	10.1911826220028	9.870827047753	9.30149619498255	10.2411489808125	8.80864246791806	10.263738674845	9.64367584162262	9.73775435236028	9.42164409404827	9.72349030214343	9.07628116657949	10.1733023616446	8.62826325508534	9.40641761982361	9.50521609609692	8.94456566142482	10.0201465731118	9.53896488745146	9.90448409790142	10.1342979608596
201051_at	11.7227648472529	10.9817099746523	10.6481777957248	10.7851254747209	11.1319212503992	11.1078055437438	10.9945655822957	11.1893921796553	11.2757753239222	10.4497676949627	10.3947842104251	11.0177131696563	11.004431165884	10.3717766443379	10.9461752407236	10.7580566121466	11.065550770955	10.233140296446	10.7916513030632	11.668353180473
201052_s_at	9.556697634918	8.38456792317383	9.40514146313634	9.53410830493179	9.51076416791789	9.51865315567339	9.25171909260596	9.65445702300123	9.22303633790188	9.94529751100217	9.71441725685338	9.67454539384586	9.43107967405788	8.68509917200661	9.62314990022045	10.2440069826536	9.66426949231891	9.70666868217975	9.46984528597138	10.5602372883307
201053_s_at	9.32327998788732	8.23074100262691	8.81858217748086	9.26538063344618	8.91378699987453	9.09434164963585	9.27076252046605	8.71424551766612	8.93869746118087	8.75488750216347	8.99520183149718	9.11087476146451	9.70113315484797	9.16540952031982	8.26021388677142	9.00365845032321	8.59208323365389	8.85984534392145	9.02430859650289	9.98797452429615
201054_at	10.8390462800406	10.8998855624603	10.8218536866771	10.5193413940267	10.6962720839259	10.8512805578786	10.3165078191031	9.86403134074396	10.4440831063672	10.6022349013411	9.71527564626461	10.1654095203198	11.1607538347555	10.2238810424792	10.157599574369	10.0475329358963	10.0984269272017	9.64565843240871	10.5014391451589	10.4411805070447
201055_s_at	9.56014173612078	10.4171141048024	10.1287676766856	9.2588015567116	10.0570440508548	9.95608570123079	9.5337190711399	9.87221314397577	10.0715964357913	9.81618368143234	10.0559602344523	9.71630503984442	9.86139712963725	9.94324739590155	9.71149490665009	9.37872835803081	10.0272148851598	9.50243403868212	9.56071495447448	9.76686014382955
201056_at	9.2465030982801	8.7515440590891	9.49245409406421	8.45121111183233	9.09090634523191	9.00056344271011	8.63408498320074	8.63117705570398	8.31152127982613	9.16239132875691	8.67207169690516	9.37872835803081	8.68964860828881	8.13237119873254	8.69939893773701	8.65105169117893	9.26209484537018	8.81121411751324	8.8972404255748	9.16087986183931
201057_s_at	11.7909593336988	10.2915160757846	11.0370664331628	10.0548756032268	9.73216742566339	10.8292470429212	10.6136973942061	10.3301325915822	10.2633865833141	10.384459997605	10.7497856447643	10.6460186109253	10.7190465039299	10.2606843563797	10.7635443642939	10.113481728276	10.5261079467444	11.0106679629019	10.8579032616196	11.1045987535644
201058_s_at	9.12153351734003	8.4594316186373	4.25550073314839	6.74685018309805	4.43295940727611	10.8936049048583	8.84077792359505	8.12979817318714	10.9822092881619	8.25974326369078	8.67101024127845	7.96981818594658	9.63081315229913	8.52786792735825	9.09011241966429	9.02541644454419	6.92599941855622	8.8923910259134	11.2677815633806	8.61028665708102
201059_at	10.9237731513984	10.8207374198716	10.6379833037779	11.2736207871244	10.7604704685404	10.7109785827409	12.173802039558	11.0603581826421	10.3634777398988	10.5379948779744	9.88996019965864	11.0162511550127	11.1415962783838	11.3655569457638	10.0833463539191	10.3858624006415	12.1821770636924	11.4853261892405	10.588152437079	10.4989489055775
201060_x_at	9.21067134378562	10.6543675119082	10.1312139050863	12.6109094877888	10.4553272203046	11.0421381454181	11.5665773484421	10.7804577472303	11.7920175054644	10.8752117917148	10.8722901102881	10.5339137011626	11.9363802918832	9.68929916053589	10.3338262152569	10.7396118636428	10.5755392468345	12.0812504043852	11.5202749069504	9.91064273046963
201061_s_at	10.8020316157049	11.8922012650333	11.5248355130291	12.3076277472571	11.9126648330201	11.7991196937996	12.4224327536868	12.2967728477058	12.2357450072662	11.3989574087064	11.9875837858765	12.2209526309278	12.192601049712	11.0138111666841	12.0820492204393	12.2285782212827	12.4851248923181	12.25918419931	11.9596397643642	10.8714432549341
201062_at	1.43295940727611	3.15380533607904	3.53605290024021	1.20163386116965	5.40258575823259	4.35049724708413	0.137503523749935	3.23266075679028	4.66106547980695	2.26303440583379	4.32912359629157	2.20163386116965	2.53605290024021	1.76553474636298	2.90689059560852	1.20163386116965	1.32192809488736	2.35049724708413	1.53605290024021	0.584962500721156
201063_at	10.4014128787142	9.84486265583082	9.32687885483841	10.5061091906928	9.22593041117105	10.3127695314044	9.80896417491926	10.4182742938805	9.78888143201129	8.91558065328529	9.02486262686334	10.694793155	9.09829532446128	10.0259700497087	9.73690923779045	10.2334998466138	10.4379600883345	9.71544726287588	9.96881076755199	9.97398429849422
201064_s_at	10.1930324684428	10.7755279797788	10.8540891798706	11.0265926016982	11.7301729062946	10.8731364688335	10.5444815223108	10.9606536049125	11.883063264785	11.526694845542	11.1141327345777	10.5048189876328	10.8715202623291	10.8161836814323	10.3709053201134	10.7719020806977	10.6144337918694	11.2062818017353	11.4991482830019	11.1546282682675
201065_s_at	11.6106557744019	10.7907557501183	11.695097764327	11.5863237774392	11.4132047892526	11.2185026937936	12.1170911097617	11.5045707393244	11.2929542550621	11.156651949891	11.6183855022586	12.0835125687701	11.3869402453243	11.5544449586934	10.9090680222461	11.2302006111788	11.5644353325467	11.3684518956104	11.5198819224974	10.9322147519684
201066_at	9.64439709900092	10.0216740428584	10.0867996856235	10.0990847608919	10.7474377534501	9.73674015545321	9.88264304936184	9.85689234469202	10.6181101525029	10.5024340386821	10.5131353971177	9.69435788722145	9.53683000504806	10.4316020678938	9.84799690655495	10.5354697968139	9.91916128397349	9.66888498426625	9.80413102118332	10.5036270059835
201067_at	9.50858711208948	8.4870360800319	9.70113315484797	10.5414838640543	10.7816875615072	9.05636676102453	9.2807707701306	8.84109254469343	9.02097993890421	9.45676508833648	8.86789646399266	9.6174674652942	9.76719130302781	9.75137668336632	8.81378119121704	7.94016675048282	9.98669535024378	8.6242471458362	8.92243574023315	9.59320435406329
201068_s_at	10.642232244213	10.8237652797897	10.7093423368841	11.7195599489941	11.5957703070817	10.3142433467486	11.2303207156611	11.0288039467356	10.9175212646319	11.3187122627547	10.7187041056749	10.9560857012308	11.5998663628611	11.3462366913902	10.8533875368118	10.8912520860572	11.195187629066	10.636987061204	10.6127763682294	10.8474489039824
201069_at	11.7170337494909	7.80799883862303	9.65803292033547	8.88447581908648	9.36040817482402	12.6389562402538	11.2064649662174	11.1149786038333	12.5408787422653	10.6208612880446	11.0803512073177	11.0482825117792	11.7311917287875	11.3712321283696	11.9514304343793	9.24341203232109	11.008848763327	12.3361996894836	13.3884209681461	11.0115068203967
201070_x_at	10.2737955992143	10.2362534249727	9.94953493301701	9.71493235178568	11.0003521774803	10.4269984972461	9.61654884377899	10.3368412530123	10.0789513413948	10.497352893477	10.1764225130422	10.1055157069058	11.0119260663068	10.1782913699566	10.2241222958311	10.6810626769532	9.75254790584714	10.3293478784593	10.5897447641808	10.1413408210939
201071_x_at	12.4254781876453	12.1950030271113	12.0654834543864	12.016599388146	13.4013728773729	12.5939279482421	12.3462643979619	12.8411122062341	11.8892377589563	12.3072292756129	12.2899612301655	12.4230633711336	12.9542144893933	12.2158363099625	12.2398669959014	13.0920964149908	11.7200732113918	12.004922678569	12.4150286937402	12.3280577795828
201072_s_at	8.45738087907254	9.15456498245423	8.89602960297675	7.90929308582382	9.39703281709685	8.61286849729104	8.19869058566892	8.81281907378165	8.73097953342592	8.63154086734149	8.77511640443559	8.59469782732387	8.40215936690663	8.10276309662559	8.02403150151675	8.63915979510997	8.54457811733884	8.48421870843316	8.48944659862258	8.08799314636232
201073_s_at	8.55727222306003	8.60399717008549	9.5467015733253	9.58852726042246	9.02541644454419	9.30446540928663	8.96578428466209	9.70026630687327	9.48119397804804	9.18388345903223	9.81682367037081	9.05066493825338	9.36303963025652	8.84360704649056	8.55113145277411	8.64673869830785	8.42080238163181	8.44914864537544	9.35469016870116	9.73910550679375
201074_at	10.3499446385659	10.2220703552472	10.4405577609742	9.56909609526214	10.355461221614	10.6340849832007	9.83747025296567	10.2520740427962	10.8290884440049	9.7900226112658	10.0401527064436	9.20652601587743	10.4238512555073	9.77873424411784	9.0837452373945	10.1925394079319	8.94456566142482	9.38154295118458	10.0846755368405	10.6299940338739
201075_s_at	9.16942397867607	9.64907650318607	9.5274770060604	9.46699410907326	9.05501122673248	9.69418374333315	8.19967234483636	9.55190047999961	10.3704694605811	9.25148241062021	9.60269886501796	8.43837603039902	9.32822611878773	7.91945926911157	9.16766902750195	9.10669379120375	8.69348695749933	7.60954813899943	8.80154670335678	9.69957245328727
201076_at	9.56224242422107	9.26185985961497	9.63807383718072	9.2962279528911	10.143638309922	8.33226037817218	8.65284497300198	8.91617804254471	9.19598729802851	9.22857822128274	9.57042498084675	9.00590520186297	9.53605290024021	8.4870360800319	9.10617031694514	8.92955431573285	9.84627391134991	9.71304277058447	9.09671515448854	9.1333991254172
201077_s_at	11.3176952457652	11.0661564787692	11.1387837572538	11.0161118382205	11.7234049734407	11.0528397192055	11.3304127428619	11.6576757291871	11.3028673609729	11.2100624832402	11.1548181090521	10.7733865046732	11.4026923363762	11.0663583248753	11.1985064314245	11.4646988945452	11.4008794362822	10.6917435191713	10.5493033685136	10.8881343883529
201078_at	11.0678376673913	10.8076769162651	11.5012400840974	12.2745528735955	10.7494504655699	11.5144675028193	12.0468170681581	11.2443043658387	11.7161335252462	11.0620461377205	11.7319977866437	12.0819826693257	11.975059786237	11.4491486453754	11.362765744154	11.2971455519304	11.2842457498297	11.5790801838348	11.5421612992696	12.1073151702873
201079_at	9.80461506582496	10.6204031296232	11.2867310132193	11.3278332967503	11.06568539467	11.4800833193901	11.640787200856	10.8042923874427	10.456970381121	10.9768504860683	11.6795680660334	10.9514304343793	11.5033785524652	11.2115841530795	10.8536994203002	9.8592241619782	11.3661036075266	10.5168818908212	10.4991482830019	11.2400161224576
201080_at	9.12876767668555	8.86139712963725	7.88447581908649	8.17292748960384	7.99378756313484	8.96607279482021	8.34296357439873	7.70528679027247	8.2001629739997	8.29186136958522	8.62058641045188	8.23744899563932	8.42961596420174	8.05419729438881	7.7488637145357	8.57364718749332	8.0869323411374	8.79116288855502	8.89056829030659	8.5168818908212
201081_s_at	5.40258575823259	8.22303633790188	7.80477637795583	8.02956331443266	7.89421146153777	5.47248777146274	7.08746284125034	7.21819994369474	7.85984534392145	8.20163386116965	7.21237478756727	7.59320435406329	7.72723977748481	7.15177765473205	7.6724253419715	7.62131930101419	6.02458563827827	8.07521171134824	8.10695545712283	7.6646250548693
201082_s_at	10.2504168609129	9.34717841644894	8.91916128397349	9.73437091966298	9.49305484153943	9.79555267794562	8.25266543245025	9.43462822763672	8.81858217748086	8.46311561989236	10.3964977523572	10.1767964781476	8.05202456048283	7.81890167588564	9.3262047507653	9.95128471496697	9.30172481316556	9.5696657675463	9.17766868660239	9.28007476865008
201083_s_at	7.95535930524299	8.12308675098106	6.62935662007961	8.46188866443282	7.87528859822269	7.58195375084882	8.23409889783732	7.18090370917938	6.67666233485797	7.63444806236231	7.89299809305507	8.12515513132229	8.66888498426625	8.05365441760314	6.78659636189081	7.23744899563932	6.45779126025604	7.76884595975339	7.82464058085342	8.1405741777099
201084_s_at	11.9371898850812	11.8224513316577	11.3976746329483	11.6896049319483	11.4176943159668	11.5931109606313	11.5660064550961	11.5485811181651	11.4658214556438	11.2291192206586	10.5300161031121	11.8558417960499	11.8513586490335	11.6231956354529	11.0638669137167	11.7666945357204	11.5243947935997	11.3707418882196	11.5590902439126	11.6538751016005
201085_s_at	10.0276295917332	9.59786633395179	9.62461270900574	9.69209237542757	9.88554386051713	9.75221336786514	9.12231034319074	9.14796805378356	9.98996209896325	9.62351574149055	9.96607279482021	9.88645869570371	9.0869323411374	9.40896655165431	9.68053534400517	9.32530545508968	9.3228294976289	9.75120928822302	9.15000109275433	9.21577565302028
201086_x_at	11.6377116694768	11.3969258200233	11.122892688202	11.410239330776	11.0325279226183	11.5697132300844	10.8377067668121	11.7073159886415	11.6487170873793	11.0577887026063	11.4629111997658	11.6556648795069	10.871135184243	10.8981478760969	11.3008101229838	11.4527045584375	10.9342068644952	11.4191174821225	11.3261485612056	11.0988874422783
201087_at	11.0463055164936	10.2727464088025	9.69435788722145	9.24412594328373	9.80509894811724	10.1216630173662	10.5201275503249	9.85315357994097	10.8672015055738	9.96520709119934	10.4658724604003	9.13955135239879	8.97670731184688	10.3236177632916	10.201143732053	10.1346830046876	9.86434093195563	10.7294508048002	10.2096970435353	9.77939105953591
201088_at	11.2472748310639	10.8170635930479	10.8891997257383	11.6387978999517	10.9722618487333	10.9044840979014	11.9147962042969	11.4455322190283	11.3124859326849	11.8242029967035	11.4237987432668	11.2983490156582	11.6248411389571	11.7761039880732	10.5380919082761	11.5372184005386	11.2259906426726	11.2681910792198	11.1873520732005	11.9471985842621
201089_at	11.0229919210614	10.5220910688871	10.5256186819652	11.1017787473589	10.7033845250344	10.2719298439709	10.4271032871528	10.6879005224807	10.6515002206527	10.7583065088026	10.5216004397237	10.5592814813255	10.5382859493041	10.0940776856719	10.6902599382587	10.7434880397892	10.7630463394201	9.98569965236977	10.8727518219544	11.2297801667333
201090_x_at	13.9764925238699	14.4798686617523	13.5662919300079	13.6847157518431	13.9843205430559	13.6758137263476	13.5005058089631	13.9546870631756	14.1337683577439	13.5849507599911	14.2950298947775	13.8694299789398	13.8299109865794	13.4215389068483	14.5996397547005	14.3773257786785	14.3101867261243	13.8140717047162	13.6634246798874	13.705740369476
201091_s_at	8.57553924683453	9.78512547472086	8.83447104998422	10.2502984179063	9.05392588153111	8.33404976759958	9.88294867271663	10.2615073092021	9.1880942639264	9.79409089843773	8.77016832010343	8.75321674917896	9.62314990022045	9.7893706193709	9.52199295640167	9.31922050252387	9.01429949459603	8.70804925170222	8.76254814256653	9.47208155013361
201092_at	12.5989597165766	11.6646694940272	12.8107925204679	10.9643408677924	11.9081298792308	11.6073765532343	11.9240701855853	12.2653220242349	11.6638249158645	11.9159167151808	11.3066883165709	12.2015726041354	12.0636310167917	12.0260738270312	11.5342055969736	11.3093058124329	12.4359566881956	11.8332854355845	11.5633392950387	11.7277077774727
201093_x_at	10.298979000998	10.2368513341531	10.267254872152	8.72860081064319	9.24840200614344	9.94719858426206	10.6848362663037	10.4808911559289	10.0559602344523	10.2799587357517	9.5127404628035	10.1141327345777	10.7788163624001	10.3539187034762	10.0621810888492	10.93428059364	10.1910592145317	10.9962616236854	10.5129379434747	11.1613208699559
201094_at	12.5571285974772	13.334859854581	12.2378074737231	13.2179122722421	12.3910824454646	12.2340090560097	12.535639892993	13.6234700164049	12.9099118296857	12.834234005039	12.7297906622908	11.343796427025	12.9164393225808	12.3906795067932	13.099446441606	13.3937390219413	13.1604859906431	11.2201969212728	11.3974072443754	11.8093260095675
201095_at	9.79668859446415	8.98612646417927	8.6582114827518	9.16716722052614	8.82940562440429	10.280422811362	8.90418300324503	10.7658662099005	8.99887245399428	9.00674683244059	8.74785730009594	9.70511396067767	10.0753454366151	8.71493235178568	9.38737115782479	8.37460481919094	8.87927691241217	9.49225378930292	10.4503864790343	10.5686211964656
201096_s_at	10.4011995254099	10.6144337918694	11.0569763361782	11.0413169158294	10.5730790854813	11.3589807965325	10.9400933215457	11.6877255973467	11.8119766943703	11.2460873788047	10.523855953621	10.434315470825	10.5163894866248	11.1699876170557	10.8326527092804	11.3645724322959	10.5189481551716	10.6470986072634	11.1717397517818	10.6678211805748
201097_s_at	11.6052943078373	11.1050573030852	11.2673719312653	11.7195171688841	11.5831768123542	12.4346021671586	12.4764930773416	11.9083926207738	12.275717135484	11.73940090322	11.1988133421073	11.3776985777299	11.9500090418862	12.4589192069676	11.1345546681629	11.6158135251897	11.3202928655323	12.0642375309714	12.5376552205176	12.078984687326
201098_at	11.580729651599	10.1506358303425	11.3547452575776	10.3415188232452	10.9183415073443	11.0631928201426	11.1192005269173	10.8885149563049	10.5640541965453	10.5408061105915	10.7613018972408	11.331532804283	10.9469793574604	11.990635833003	11.0990847608919	10.1098306542788	10.9726926540043	11.1795981308498	10.9455169935008	11.4654643718491
201099_at	10.6186607994717	10.695315303048	10.9178941600412	9.82241149636048	9.38089391688967	9.62021982550749	10.5585163795292	9.625160880138	9.49745269597724	9.93810932621924	9.50442176983273	10.6023277060139	10.1333991254172	10.3649006781069	9.663024332845	9.59152234657073	10.4396231375571	10.6193029554157	10.4825054732282	10.059885201101
201100_s_at	12.0024634388925	11.1974010120475	11.3188252203997	9.99929538702341	9.78414404948513	10.9431008475708	10.3321484676077	10.3116348018816	10.8056632724119	10.3908138321884	10.6310860884578	11.4180634197969	10.3126560986063	10.1168637576909	10.6248868206075	10.146059474274	11.0539937395326	10.5836469446753	10.6277162616984	10.0066065947694
201101_s_at	8.89693781518231	8.18388345903223	5.6724253419715	9.70373057805614	9.41362792902417	9.14898493138752	8.86789646399266	9.16842141085192	9.12463831417871	9.74986942739684	9.16012353414655	8.84297883178833	9.06312539345879	7.97613447283165	8.05853297020161	9.35424938194524	9.25833047261243	8.84580364621588	9.06608919045777	8.84235034341381
201102_s_at	10.4375440263155	9.63099511547536	9.66923941125265	10.4505926814274	10.2132257558065	9.22303633790188	9.33806779754262	9.84501953018979	9.49565519379025	9.50263293508292	9.71544726287588	9.4890451251148	8.86170728658586	9.71355835640479	10.1395513523988	9.56738572749703	9.41911748212248	9.69835740595729	9.73403213956493	9.15405859598329
201103_x_at	11.8081597728684	12.2891255283596	12.5708518628175	12.4251634407077	12.0118212662505	12.0284931810758	12.0448722061044	11.6642250408379	12.1937717433967	12.1668221269546	12.2028278537595	11.9970383101326	12.3772376484615	11.5563144489819	11.6383906593585	11.6371229529802	11.9736614957689	12.0742083765551	12.6558213794844	12.456149034648
201104_x_at	11.4073739970816	11.7944564821928	11.6679541989421	11.5977732418375	10.8421145896686	11.4360868636079	10.4586116725846	10.8260717471728	10.9540508700883	11.6040435165218	11.5390618525381	11.1917378250272	11.0965175114934	10.0131830735375	11.4368156289336	11.6216856067267	12.004431165884	10.753133160718	11.5783726913608	11.2006534363675
201105_at	11.253079261014	3.29278174922785	6.82908844400489	10.894969298946	8.76917666348914	11.766446087907	11.0414538198949	11.2060375462466	11.5717526435035	10.5310889926893	11.6564248632778	8.97096866052181	11.3172430079837	8.93221475196839	10.9433939293475	10.0883907473131	10.2232777325382	8.86294724802092	12.2478385286862	9.03479896257727
201106_at	10.9330266854502	10.9747730678893	10.0938136734027	9.44252886873253	11.775198728898	11.5067538597946	10.563386966162	11.2851131885015	9.89223921920617	11.5436118758983	9.50382573799575	9.24126817732937	11.3688883650131	9.82495874052852	10.7630463394201	10.4483228325075	9.82607174717283	9.54187100884149	10.5942312829868	10.8945904300027
201107_s_at	2.76553474636298	4.38543103719352	3.77610398807316	3.29278174922785	2.92599941855622	4.93545974780529	2.94485844580754	3.51096191927738	4.29278174922785	5.10433665981474	4.37851162325373	3.57288966842058	4.27052894238072	4.06177619758669	4.27798474729977	4.64961545906341	4.39917109381982	6.95535930524299	7.53294028837287	2.90689059560852
201108_s_at	8.26256470208851	8.51175265376738	8.57591736111815	8.467605550083	8.5372184005386	9.90749159334305	8.18883607303053	8.8743666501409	10.091832039868	9.27216319537305	8.0503928599799	8.58571370877817	9.52316986608561	9.0911708900279	9.19500302711134	9.14491311343424	10.3941411071273	10.5135302233492	11.1849373130138	8.09064175191785
201109_s_at	7.28909670241999	7.5298209465287	5.55765515472542	7.60139939053183	7.11997860965488	9.55132374801476	7.94251450533924	8.4262647547021	10.2546743458842	9.13929553272601	6.88386515450979	4.75488750216347	9.68597517849468	9.36697783572535	8.4068427546553	8.65892551149237	10.0012674367908	10.3516018295138	10.9623176549423	8.46638240881356
201110_s_at	7.28909670241999	7.65749710044411	6.19770815795585	7.08108392868763	6.51412226017071	9.5808238499628	8.52552080909507	7.35843142862635	9.9839911413154	8.76487159073609	5.3819754785573	7.84486265583082	10.034248735629	9.86310216829392	8.85549144310188	8.8814199080924	9.9323624102297	10.4615817624552	11.1090470777007	8.27426166125705
201111_at	11.0995450660662	11.3601337886536	10.3215899236062	10.765451868578	10.1158239774362	9.17042585027251	10.2320611079846	9.931180720768	10.3730826447659	10.0245856382783	10.1326282490746	10.4795781917491	10.6502439865534	10.6890370191632	9.29278174922785	9.79230226530361	10.2570341976263	9.97312333067025	10.1186815718611	11.0717975222842
201112_s_at	11.8830250684402	12.1577890245946	11.4441866626994	11.3185992962649	10.888667155381	10.8288505129347	10.9557225489544	11.2197735508929	11.7086097309183	11.5604761411716	11.4471865674253	11.1791004567331	11.271404665274	10.9953431821112	11.3362275894834	11.7831619561586	11.5796459281148	10.5831768123542	10.667200265979	11.6081623978105
201113_at	11.2220099598504	10.5101707511518	10.9929383361658	11.1079362818536	11.5898851792902	10.5785613899473	10.4934552009262	11.5491589473672	11.0103882353119	11.5155520135961	10.5312839778283	11.2410893788609	11.1693613385944	10.4258453056394	10.822491165855	10.3872634417654	11.1570310743784	9.74096128035838	10.4939554939717	11.5303087884976
201114_x_at	10.8630247102369	10.3274403677248	9.8298812642924	11.3679607096416	10.4774547222325	9.49845034143632	11.0070973669907	10.9118413555596	9.98626870672717	11.3095331964975	10.0347989625773	10.047123912114	11.3634229834687	10.8814199080924	10.9610155182277	9.86341195894164	10.2905948880826	10.1586096882145	10.0537901559521	10.8775908941114
201115_at	9.70977310785294	10.1056466526777	9.40450296122688	9.64637869954344	10.0845426736419	9.02983934907253	8.88722061546838	10.0350739973776	9.05609575603812	9.99491908871511	8.88233736124948	9.33628338786443	9.22593041117105	9.12308675098106	10.240552850462	9.41362792902417	9.5725107596749	8.70528679027247	8.64889680647526	9.13903966768306
201116_s_at	7.4708621994137	9.31310977629589	9.31582885052478	6.55151601762801	5.37503943134692	8.29047969825131	5.3110671022556	9.75572215364228	10.0068870564812	10.2869042440275	5.44294349584873	7.90207357931074	4.78135971352466	11.1671044823799	8.72587745912023	7.36018867006271	10.3044654092866	7.12515513132229	8.32822611878773	7.52199295640167
201117_s_at	7.88447581908649	8.53216108498321	8.66498052981033	4.77082904603249	7.02680005934372	7.64241277290506	6.38370429247405	8.41953889151378	9.49864978776841	8.99774402605963	4.32912359629157	7.22978016673333	6.76686014382954	11.3118618191977	8.17392693199981	6.11270013274936	9.64547830942441	6.65963918701565	7.96405201104085	6.68650052718322
201118_at	8.36763315939816	10.8017083589165	11.4424251933316	11.8017083589165	9.6828190626594	9.78365308639007	9.10590850857116	10.345072534634	10.5769566647061	11.754344719645	10.9022997366004	12.2009905325498	10.8948935331166	11.3094763538411	10.3075423697408	11.2091487103557	10.8337597982721	10.5362472156881	10.4334811210347	10.2604491407533
201119_s_at	12.2031338466004	12.0358644304883	12.7603665062543	11.9752747876095	12.5709704187298	11.5944645740145	12.0464078413384	12.6581445244356	11.6187525535367	12.1178378715499	11.8927325326119	12.103353383969	12.2618011071953	12.0644396457154	12.4887941474267	12.0719315643767	12.3138750340391	11.384459997605	10.6186607994717	11.6271234514006
201120_s_at	8.78365308639007	11.6363980488838	9.99123838108984	10.8791237194159	9.8638765202211	10.3349436307266	10.3506077433918	10.631177055704	10.0734721539765	9.96246226427846	9.53857696192052	11.6490765031861	10.3401839214235	11.0895166886394	10.6999194217932	10.1647812509022	10.7618836123655	10.3475106432877	10.5918962955207	11.0634624953695
201121_s_at	10.7703335299566	11.9656760784762	10.8204981074316	11.6004240159681	11.1076094143621	11.2557957567769	11.4477548118316	11.091237018648	10.7274950690254	11.1440846192963	10.6609763778064	12.0152408033327	11.2152296257479	12.0241700556624	11.3516570364416	11.2378672114114	11.7063233332754	11.1999790076159	11.2286984608995	11.943723575194
201122_x_at	10.5699505193563	9.8811139606751	9.48603050736912	9.38564673503961	9.27332938656167	9.9592775057205	9.84768378771685	9.8515928971396	10.1637754503972	10.6222348909674	10.4985500680489	10.0667619323869	8.97154355395077	9.57667329251658	9.41320478925258	9.50143914515887	10.4488390209423	10.1044677126414	9.84219317853094	8.88569637333939
201123_s_at	10.7443293104649	10.1805308073445	10.3712321283696	9.86743319557844	10.0268000593437	10.3794866734443	10.503428246592	10.8952723224802	11.0561635120574	11.5486292794391	11.6397928932793	11.1985678187845	9.09934781040319	10.4650561678312	10.173802039558	10.5975870395862	11.7251105893406	11.2605667533602	10.8633345175159	8.90177198109894
201124_at	10.8660424970968	8.33136485049545	9.74668226189191	7.46107011403305	9.70234586765264	8.86943961853158	8.80445373565528	8.46964181723952	8.79798569056491	8.4882418427773	8.27984269352035	8.60362634498619	9.26959425168337	8.2045711442492	8.75622271284729	8.42836017270429	9.17092652528738	8.55458885167764	9.9953431821112	8.78004757606187
201125_s_at	14.0670729694646	9.40577968258532	10.729620743553	7.89056829030659	9.21237478756727	10.0119260663068	10.2646771657162	9.578750063856	10.3037807481771	8.66391384211598	9.96664964210534	9.34074028063018	11.1946953046861	9.87805091272854	10.4838157772643	9.36937923530375	10.8972404255748	10.5719422098977	11.6682201988889	11.0746766862945
201126_s_at	10.7129568216976	9.07360604057494	9.85844730824079	10.2605667533602	9.71733369945369	10.3832722831758	9.51963625284321	10.0924928868591	9.98697970917658	9.82543584852192	10.4054606081528	10.3151495622563	9.43024345027508	9.83731255552431	10.7552214207024	9.33248417326158	10.259507894567	9.76387628539072	10.0331476517817	9.76669453572044
201127_s_at	7.33806779754262	8.50422311991285	8.68018368159249	7.79960542245267	8.16037568743582	7.74416109557041	7.6667565918848	8.86046625851717	8.76354436429392	8.231701199029	8.75087443965685	8.06716542701711	7.84046323386954	7.52042224852645	8.7983097824546	8.07681559705083	7.69209237542757	8.45532722030456	8.18289089274548	7.92955431573285
201128_s_at	11.2909979800798	11.0133226734254	12.1245736990162	10.8933015308606	11.009618704662	11.4717768090571	11.2993225134503	11.5759173611182	12.1087204618109	11.3765595436703	12.221858960296	11.3268788548384	11.416903061057	11.0421381454181	11.8631021682939	11.7283031943366	10.5115550107722	11.8825666334058	11.0092687822657	11.3873173008004
201129_at	10.4033316399499	10.6075152627968	10.3583215299372	10.5582293617144	10.7079630048009	10.258683800107	10.1159539909578	9.69644597593365	9.69296414718707	9.4801843236987	9.14618679149074	9.62497817956904	10.3518226445507	10.3362833878644	9.76022094646651	10.0353489797554	10.0946055653122	9.89087223954207	10.7970129778361	10.352153803749
201130_s_at	5.94251450533924	7.24697805961472	8.4606606646076	10.0857380021677	7.24126817732937	8.12515513132229	8.0574502721839	7.63008507000212	9.0047822634596	8.16942397867607	8.98754825895374	6.94602898951548	10.6450279035512	8.54728015566346	7.62351574149055	8.36981542428391	5.94719858426206	9.38737115782479	9.6371682473946	9.55055441321936
201131_s_at	11.6827312941398	11.9125525683129	12.5597355686105	12.1221485389623	12.995307845756	12.3755553632881	13.2254032782404	12.0622822939123	12.7525688118955	11.821255794016	12.1405102723682	11.561478891501	13.5457850098124	12.9464676986692	12.029459787825	12.2525471739116	10.527965641134	12.7599505821769	12.6441266697382	12.8770540202695
201132_at	9.30811145776874	10.4172196150991	9.35380846047454	10.5456402360128	8.83447104998422	9.77396336843356	9.91856512898944	9.32463061526719	9.81922110355015	9.70891143725402	9.7195599489941	10.3522641732583	9.8193807908646	10.4624000226918	9.19869058566892	9.57818396809009	9.68650052718322	10.0762811665795	9.55956828992275	9.47715111414164
201133_s_at	9.81442224656679	8.73606362787181	9.50283180406674	9.42269554445622	9.19401808422216	9.76868057945391	10.4851248923181	10.124379836163	9.72723977748481	9.89602960297675	8.65570959551851	9.56033283421244	9.94280770624278	10.518161355757	9.4948555844912	9.71750507143713	8.60028462289809	10.2301405551879	10.3284505405103	10.2705289423807
201134_x_at	10.4604558963096	10.9402401756828	10.814662568904	11.8242029967035	11.6242014439263	10.2629169942333	11.3124859326849	11.9694584744128	10.1385278014223	11.6506478953912	9.71269894430999	10.2755425560867	11.8922012650333	12.051582823789	10.1297981731871	10.3740613698151	11.2598609338545	9.72400216840422	9.9413411054853	11.0488955115934
201135_at	10.7529659692657	11.2380464096364	11.7042062654681	10.9764209207708	12.9254988078868	11.1170586330879	11.133848613138	11.2717548056465	10.8465873363003	11.1224397735089	11.0760138770853	11.3058907438697	11.6953588068562	11.1498741117182	10.0810839286876	11.2056710854578	11.5305526476353	10.5426449868863	10.4884427052964	11.2115841530795
201136_at	12.2841011259971	13.198537125431	11.8818022511474	12.1947568544222	12.3785658100006	11.6177888446863	12.2793494098804	11.1557037025632	12.3473722247357	11.7383456381372	12.7375008699664	11.5391103326376	12.0788846472201	12.2993797575745	12.132210519008	12.1614153541588	12.8200592648302	12.2580948728665	10.939138405112	10.3187687426827
201137_s_at	10.1494931015375	10.8495614821783	10.2704121391551	13.0734219432985	11.0569763361782	12.0162511550127	10.7977425738603	12.6575640888146	10.4613771248604	11.4746692536105	11.0014785680442	12.055451915095	11.8510853114964	12.7156188590748	11.2912858339966	12.3692974351861	11.5782311512223	12.1280910131142	11.3094763538411	12.4253732796289
201138_s_at	9.19253940793191	10.0707918094231	9.50977500432694	8.78332568481352	10.3508287106217	9.52786792735825	9.59077415776056	10.362382216237	9.16037568743582	9.73792331588344	9.12850993750829	9.64943582947457	9.80380823450765	9.34562701215377	10.1809037091794	9.31718646829205	9.54361187589834	8.76088624278491	9.55074678538324	9.58383495471543
201139_s_at	8.91558065328529	9.11945993445933	8.5077946401987	8.68790052248075	9.35601172150278	9.00702726689397	9.05283971920546	9.28100269602788	8.63517394667493	9.21892643722627	8.37937836707126	9.38002808338078	9.18908325799488	8.79344074293286	9.18834157601082	8.85299758761332	8.87005641847295	8.79539033112264	9.08772801817249	9.38499954473004
201140_s_at	8.57288966842058	8.7176764230664	9.91154179263471	9.30149619498255	8.51727569320958	9.43671154213721	8.8811139606751	9.21844214885621	9.59637613881257	8.49305484153943	9.75405236752892	9.25361115194717	9.29232163280204	8.8589134706793	9.41911748212248	8.89602960297675	8.91737207947684	9.07307041961431	8.38499954473004	9.03177011416067
201141_at	12.5308208450867	14.0355981372711	12.702822011777	13.7163800710697	11.1866713961221	11.8742897945331	12.4176152100016	11.1900715745541	11.2935866000386	10.7314038929433	11.0453501344724	12.7385778626916	12.8184423746763	10.7499532051641	12.7452541419573	11.0652141566972	11.8305548191469	10.1288965290092	12.3193898760002	12.6908491897831
201142_at	9.14720492494223	9.18214601963321	9.21674585819531	9.59170933316174	9.2740286490558	9.38694024532431	9.17717034634152	9.23983716874034	9.97326686099329	9.36916109134917	9.56281480869233	9.34451784392747	9.88630626345243	9.85782552392306	9.42479614913847	9.32553033156756	9.58214198165878	9.09196423348528	9.9005649573591	9.22881869049588
201143_s_at	8.84611717333673	9.0869323411374	8.92094827227904	8.84203599652491	8.88294867271663	8.73606362787181	8.13442632022093	8.68685065339314	8.89421146153777	9.09566074549522	8.9242186797485	8.69557630622205	9.02097993890421	8.43337679337504	8.94895120044142	9.08746284125034	8.96202839277775	8.64277376253309	8.3482855418512	8.4858293087019
201144_s_at	9.9133382378695	9.6269866144248	9.73826118357606	9.9957671508778	10.3408515267297	9.76868057945391	9.67454539384586	10.0621810888492	10.2024911866574	10.4840172569156	9.93649071771147	9.95681173166275	10.1006623390052	10.5055138557294	10.8474489039824	10.4115109880121	10.2072584103635	9.16213952754484	9.00168966840422	9.83589250232627
201145_at	9.93191939010004	9.70770423315678	9.96765857019344	9.94968082926438	9.90613899619538	9.66941659209916	9.22376040067285	9.60418254689794	9.21941056308346	9.72109918870719	10.078817949962	9.56281480869233	9.57761765010799	9.26982798113563	10.6106557744019	9.52061868055628	10.1021069384113	9.20359271420771	8.82400405093315	9.77462235898556
201146_at	9.45059268142739	11.2091487103557	12.6300167934445	12.4708113707618	12.2036538855296	11.0127641928065	12.5571285974772	11.1864857011686	11.1283810506506	12.5710415476011	11.3186557806155	12.4204602956386	13.1942797752691	12.3063465536885	11.3598593502878	12.72366094441	11.2208015206618	11.6173297093502	12.3975142057515	11.2013888174254
201147_s_at	8.95332344858296	11.3643535602571	9.52061868055628	6.36106648879432	4.09592441999854	7.70942850136835	7.53294028837287	5.39574832817903	8.89633240390994	6.98641093525204	8.55688918972687	7.36806987653208	9.93722667397948	9.48743811292872	8.05311133645956	7.65033375384593	5.69766263347052	8.86789646399266	9.54341854992942	8.32777717058405
201148_s_at	8.38629363515099	9.96289600533726	9.0746766862945	5.97727992349992	5.22110372536788	8.2001629739997	7.03562390973072	6.16992500144231	8.77840572423918	7.93781516880342	8.89512081866898	8.14923903883703	9.52022578974751	9.04028972102572	8.65785433581572	8.09434164963585	7.4110872267986	8.89026427702111	9.23146120983426	8.64565843240871
201149_s_at	8.88843885074524	11.3539187034762	10.1245090809596	8.45738087907254	7.59544398458948	8.87528859822269	7.88447581908649	7.41953889151378	9.8155434084646	8.02845864742548	9.21601826548884	8.75988818322184	9.71166697356435	9.67366241747894	8.95419631038688	9.21674585819531	8.61801835757132	9.42437627281394	9.8910241901495	8.92599941855622
201150_s_at	10.572416016937	10.6494358294746	9.95782756083374	7.99604972751976	5.03121873061072	9.9851303734669	7.61323695471633	7.85362145574883	9.94588272347988	7.27519333390221	9.10904707770071	8.67065624911844	11.1423623789634	10.0597500350315	8.42752237068255	8.71046207397916	7.57061472176119	9.40620500541885	10.8566589555399	9.80396963687297
201151_s_at	7.77544567410286	8.27146302790437	8.21626083716506	9.51983279191318	8.39145842004967	8.49705344454508	8.49785183695112	8.62278396615612	8.76387628539072	8.57099412874323	8.47004872601133	8.94573644261376	9.0948694327187	9.48401725691557	8.49904859773388	8.53566419081016	8.36150519794804	9.11400255681623	9.14261765544658	9.18462743586396
201152_s_at	11.9046722501561	10.7198166030181	10.9181178510318	11.3738982950755	11.3292357417338	11.2422809503024	11.0559602344523	10.8377855961453	11.0773498296216	10.3362833878644	10.6980100615374	11.1426176554466	11.4792750302502	12.1481905570126	10.8073549220576	10.9969677195495	10.8067107179652	11.2215871212648	11.241327771895	11.6791281797474
201153_s_at	11.7718608248879	10.2970308839622	10.3630396302565	11.3144699539965	11.0268692052634	11.1419155363994	11.017852331906	9.95956731991209	11.0216740428584	10.3593103168904	10.7586396370246	10.8133002127025	11.4103983492431	11.9106802025814	10.1640269662697	10.7314887498701	10.7218681931595	11.2237000759863	11.2652047986688	11.2732710993855
201154_x_at	13.2633132200949	13.6767394563402	12.0081134358143	12.3352507683128	12.6735299244011	12.7382400691633	12.3929345152245	13.6110017361409	13.8389084463836	13.2386585023505	12.9226773089854	11.6276706695533	12.4232472493106	11.8040906767982	12.7959787514562	13.3553923943559	13.27070412949	11.5774760358707	12.2302606646698	12.0321490681465
201155_s_at	11.3968723185106	11.0054140238574	10.6821167649501	11.097505455818	11.3537533358145	10.5695708377854	10.8821080526515	10.6815898172212	10.8896560581922	11.2945058800639	11.5412902526951	11.3455715739905	10.8447842122541	10.9618837399435	10.6087168540206	11.0298393490725	11.5144675028193	11.1562095120314	10.6563354741987	10.1313425391233
201156_s_at	8.73437091966298	8.87467403163581	9.52454171503585	8.94749083485373	7.74685018309805	9.4858293087019	8.85580287214591	8.74819284958946	9.49625461006128	9.15025502130218	9.66817586897014	8.95913257678966	8.85237344958027	8.76586620990054	9.19031854794182	9.03837033173068	9.56510207836031	9.02541644454419	8.96809075204526	8.91079261307751
201157_s_at	10.141851690448	9.94192792470872	9.75355105460065	9.83620819052028	10.6031626795344	9.86573327085176	10.4485293300447	10.4368156289336	10.2808867377398	10.5058115539196	10.4878400338231	10.2087220848627	10.196479181784	10.1348113297969	10.2428168365369	10.3885555039826	10.1917995010651	10.6443069615456	9.92496092138698	9.71938882094208
201158_at	9.20408201217437	8.19672506078603	8.56567332962135	8.27891401949994	9.03727239024627	8.62643913669732	8.3037807481771	8.12205144771389	6.95303237725324	6.61911951145322	9.55286118792676	9.2350568627071	8.43379405875492	7.98641093525204	7.75555526197215	8.89451464427313	8.20163386116965	8.51491126486135	8.23744899563932	8.39403389536778
201159_s_at	8	7.40514146313634	8.39446269461032	8.13647851834917	7.09169983413681	8.26115467261557	7.35138098067433	7.60436789989375	7.16289479937478	7.34784279363816	8.83162393682075	8.63299519714296	7.99038765180274	6.98185265328974	7.29094040240368	7.83035674741922	7.85984534392145	8.20701432017753	7.91109233158713	8.20554891117303
201160_s_at	12.0792847660285	12.8582918872828	12.4765690199843	12.5176693881338	13.4748973577064	12.3599142421376	13.0028677447253	12.5503139119367	12.78890181813	12.763004829586	12.5212814412697	12.490725550324	12.5504101172609	12.9485497472457	12.5513718178204	12.8594183100684	12.448787410409	12.288289342181	12.6881191490766	12.1368629807208
201161_s_at	9.9851303734669	12.0072375569666	11.397567683466	11.3420190931598	12.6563354741987	11.0920303257519	11.2450772753597	11.6433601780975	11.6423676428498	12.55727222306	11.7248974975953	11.499995329796	10.9087678828492	12.0414538198949	11.2590959061793	11.7505395133545	11.3111238822718	10.5851503394091	11.0664256006356	9.87067295482459
201162_at	11.7892075753473	8.403012023575	9.32395545963164	9.9442728176116	9.95113898083473	12.9281111950361	11.8200193634283	12.6837841641306	12.1158889856616	10.929258408637	10.8587580999354	11.1344263202209	12.1237334384458	11.4661784510779	11.5424998976278	11.9466504547836	11.3242930769445	12.2557957567769	12.8588163659252	11.1385278014223
201163_s_at	11.3454052467178	8.70563238736142	9.59039991779973	10.0113670446817	9.87452034907472	12.3054347899952	11.8858869916975	12.0664928732588	11.932030157887	10.6450279035512	10.7644569636199	11.2388823738406	12.0149271019901	11.7407083608473	11.0546721440598	11.5363929351005	11.018617484425	12.4467214736497	12.7602209464665	11.3069730571408
201164_s_at	10.7747047116437	10.7874128739059	10.656603624822	9.79034849675191	11.1201082493226	10.4829087704677	9.84611717333673	10.6648916692861	10.5244437690742	10.2460279805281	11.0834128421575	10.8433714980331	10.3220408010349	9.19253940793191	10.993504543018	10.0158331642693	10.5987038927799	10.3099310323954	10.6051090738329	10.6140656400228
201165_s_at	10.5144181874989	11.0715294007314	11.1686094453965	11.0516847750316	11.2870197196782	10.6949672253478	11.093351535644	10.9452975110022	10.9907421833065	11.0774165947854	10.8876014245087	11.024931865701	11.0580593897952	11.0752785755311	10.5663395036684	10.6623123303428	10.6921795763125	11.0704564159446	11.196663594964	11.602698865018
201166_s_at	11.4964543601538	11.3610664887943	11.1954337282676	11.3987436919382	11.2324209271761	11.1426814675102	11.5584207132687	11.1737395892824	11.1743015444676	11.1100264819434	11.1827667739309	11.5048189876328	11.555931161243	11.5172756932096	10.7242580334472	11.0660218990078	11.0480781206135	11.7860245283969	11.7067981667088	11.8317030992143
201167_x_at	8.5913353357414	7.70873904135958	9.52767247995012	9.40471582659663	10.0824151966984	9.83304819573838	8.50660511556825	10.0951332518729	9.43525353792935	9.48139582415413	10.2423405030481	9.75070698622495	7.5022351148568	8.44086916761087	9.63244999525669	9.60991744529631	10.3969258200233	9.12850993750829	8.87375169060862	8.4882418427773
201168_x_at	10.3476213685681	9.82097669262124	9.97899639608894	10.651410525913	11.1669789979021	10.9731950976167	10.3700334693294	10.8220927743795	10.7608862427849	10.7469341363723	11.0828143376723	10.9638353305166	9.18115225686557	10.2872506432546	10.5623378374046	10.3821916936257	10.4970534445451	10.9709686605218	9.94163454493325	10.4189067312579
201169_s_at	9.01986867750447	9.85112436288675	11.2636213205487	10.871135184243	9.12205144771389	9.07654840656189	8.82623067805053	9.41827429388054	10.6709217513811	9.43275066893517	10.9903876518027	9.45224124043082	10.1206266915313	9.90207357931074	9.56852619794448	9.83541884047548	9.63680585225558	11.374659152871	9.67824800459908	8.32867492732795
201170_s_at	12.1458048061284	12.780847301855	12.9807822194062	12.5618129867894	12.435566091469	12.4153192481404	11.7066255180874	11.7031249307843	12.6052480015658	11.793643948004	12.7764535952264	11.7428146698629	13.0091287895393	12.726196867926	11.8912900652088	12.5390860927915	12.2093315112397	13.319658010011	11.9558678208346	10.7229782542087
201171_at	3.47248777146274	6.47411151394241	5.70043971814109	5.01346225980656	5.88264304936184	6.49185309632967	6.34340782229781	3.26303440583379	6.60139939053183	5.28169825009883	5.10013667128545	5.97039353791468	5.3110671022556	6.39917109381982	6.74953426766926	4.24792751344359	3.95419631038688	5.8923910259134	3.93545974780529	5.38543103719352
201172_x_at	11.4795781917491	11.0869986643205	11.2870774540376	11.8397942902026	10.9700339698245	11.6314499230328	11.6097789665132	11.5383829600321	11.659594592637	12.003623317053	11.871327736134	11.4252683639834	11.401359543346	11.4801338224283	11.4232735157086	11.7702096243404	12.4305570909968	11.0064663434651	10.9099680659712	10.9353860788982
201173_x_at	10.7523806465529	10.2425786894513	10.3089078040639	10.2087220848627	11.393444088233	10.0407006867145	9.54650866097081	10.2705289423807	10.6674664049574	10.9647018574204	10.4826063081079	10.1549446556985	9.90959311598834	9.76254814256653	10.149239038837	10.8600005976252	10.4214337119785	10.1636496760158	10.5570807191053	11.5126417123301
201174_s_at	10.1564623502796	9.37612538927618	10.2043265989412	10.2903644992222	10.0785511300905	10.4642394131333	9.70839418775667	10.2227949028681	9.99844939694392	9.7790626892054	9.37721053038855	9.92629599478111	11.3269911749008	10.2877123795494	9.86588789225922	9.66088727030257	9.99378756313484	9.83067364913184	10.3089078040639	10.2098188670558
201175_at	10.8077574035893	9.89117612475454	10.431706523966	10.3635872465246	10.6159973899757	10.2412681773294	11.0346614255124	10.5343028824546	10.3106127816595	10.1440208692669	10.7695072914362	10.2422213950984	10.5083890349228	10.1535520317081	10.3498340914572	10.5311864885529	10.5195379732668	9.94001988887116	9.70977310785294	10.0385075156837
201176_s_at	10.7004397181411	10.2479275134436	10.3060616894283	9.27169645481871	9.52708597880746	10.8744435016546	10.6153537606806	9.92896244083598	10.8966351413029	10.1948799460175	10.0052034677955	11.032596794562	9.97985386716374	10.318316841335	9.53624721568813	9.70839418775667	10.4465664090661	10.7491152084858	10.733778002274	10.4668921770394
201177_s_at	11.0358987873234	10.5726054961914	10.114913554572	10.3654475885501	9.34584874350607	10.0064663434651	10.6606199147641	9.78659636189081	10.97046544078	10.0358987873234	9.89405984627402	10.2488763428371	10.6230584254057	10.8377855961453	10.0123451904198	11.0303912599595	9.96361861744397	9.96607279482021	10.360298426618	10.5247375870124
201178_at	11.8095269896106	11.7245564853222	11.5277213442845	11.2008373167765	11.4639330108722	10.8941356558976	10.9364907177115	11.4410248457263	10.9981672899737	10.617283787779	11.4213285094378	11.6323591082411	11.1499376036333	11.1530452895038	11.1751752621295	11.5130860362404	11.5312352340141	11.1421070573025	10.8617072865859	10.9928675446822
201179_s_at	8.51727569320958	9.11868157186106	9.56985560833095	9.64457735701838	8.62935662007961	8.21626083716506	8.98584193700334	9.49845034143632	9.48260630810786	9.73741636593706	9.34385193344212	8.90388184573618	9.20359271420771	9.0331476517817	9.46638240881356	9.08878823871691	9.53702421586357	8.54728015566346	9.23768799092536	9.0666274090952
201180_s_at	11.8005763894265	11.3668139582854	11.7386834069514	11.4942055754507	11.2312211807112	10.8260717471728	11.2716381016308	11.0328033906683	11.4022659765531	11.4251634407077	11.9009045348682	10.8967108157261	11.7202014984648	11.6191195114532	11.2993797575745	10.8701334999273	11.6087630490876	10.7828344430946	11.3140167039014	11.3165643853969
201181_at	7.87590290312483	8.33762190199251	8.15734693536284	8.86789646399266	8.5168818908212	7.63372181264101	8.49345520092618	8.8369971089196	8.37764435839991	8.27146302790437	7.91348784071516	7.11374216604919	9.31492306173917	8.60733031374961	8.62607403609031	7.88874324889826	8.3169602873649	8.10695545712283	8.48663393507016	7.65248649491816
201182_s_at	8.00954872697226	7.97899639608894	8.75455350631966	7.81826260830447	9.59507095419544	8.56491161099706	8.67771964164101	8.77676200178623	8.37547391261535	8.85860271245712	8.94222124483597	8.71046207397916	8.25833047261243	8.81698362325538	8.6582114827518	8.194264382992	8.76387628539072	8.92481250360578	8.82049810743162	8.14159627838382
201183_s_at	9.69209237542757	9.36501007678303	9.82177398197057	9.5352753766208	9.82638959142194	9.99985910493266	9.07654840656189	9.84533322774286	9.63190458725792	10.0188956211216	10.2116449865024	9.99123838108984	9.50004514059376	9.49185309632968	9.60418254689794	9.56662491269185	9.55822936171445	9.49765228026764	10.0878605883578	9.67295564708347
201184_s_at	10.1319855373248	10.0338359276599	10.111787735801	8.92540608314137	10.0162511550127	10.2933566884778	9.59712142878957	9.44418666269936	9.82797776313769	9.87359790975883	10.0091287895393	10.0939456855766	9.64187111904441	9.56166981256803	10.5728896684206	9.93324804257236	10.2352962545671	9.76669453572044	10.0652814858323	9.935607074335
201185_at	11.4505411335921	9.72758015616773	10.4337940587549	8.67171796512923	10.6274426872136	11.3417967723918	11.5955838461243	11.8190613985585	11.7697552126812	10.7185328760692	10.2174730841407	10.4121463965407	10.6880754264078	10.7556387102205	10.9520859896562	10.7428146698629	11.3968188150137	11.1761108013886	12.2163214737119	9.31401670390136
201186_at	10.2739121288408	9.07815080773465	8.57667329251658	8.88325423134128	7.95768248616512	8.83383884355829	9.70286528981519	9.31537602721884	8.65176927141799	8.68860001099912	7.0574502721839	9.24958755559045	8.98327866412136	10.8781275682393	8.06069593168755	8.8325735989774	8.53566419081016	9.9413411054853	9.52512925120397	9.96765857019344
201187_s_at	6.34340782229781	6.51727569320958	7.36632221424582	7.72655877910497	7.02347715183043	6.78790255939143	6.52356195605701	7.10223819393074	6.9518675043269	7.44708322620965	7.08108392868763	6.18982455888002	6.20750245925879	6.91408609701272	7.40343816300828	7.3264294871223	7.73809225962049	6.81249822533356	6.57288966842058	6.41616416473313
201188_s_at	10.344850683943	10.0575856538798	9.81490285121536	9.61268423328404	10.0285967770671	9.76304633942013	9.39081383218837	9.82161455934585	9.76603191311566	10.2736790601746	10.7385989721613	9.57780644747015	8.80122333788621	10.0608310091691	9.89178370321831	10.0390561210866	10.2743781532464	9.94031359714597	9.80832068916333	10.106039418697
201189_s_at	12.558875071518	11.0746097942096	10.6990518440169	11.3751480639317	11.2185632361903	11.6136053180634	11.2178971300503	10.6169163625788	11.6082086106343	11.2391808151318	12.447858104954	11.5648639902269	10.6302671250268	11.1940796628568	11.2319411483087	11.125736329395	11.0945395909191	11.6620452387858	11.1625172128843	11.834234005039
201190_s_at	10.0268000593437	8.79279029430106	9.74701808476142	9.58195375084882	9.77544567410286	10.205548911173	9.83083207388804	9.52002930421219	10.0101084534743	9.67171796512923	9.3371758685863	9.85829188728283	9.61305273776647	9.24269776790801	9.40599235967584	9.90764180366553	9.79132571176391	9.9323624102297	9.86727873970966	10.4601486893579
201191_at	8.10590850857116	8.36501007678302	8.51135734069712	8.88843885074524	8.06069593168755	9.06069593168755	8.71938882094208	8.6582114827518	7.84799690655495	8.89512081866898	8.30788384949487	9.04028972102572	7.93310047493137	7.99322146736894	8.23792694662626	8.74752167254042	8.3983161634002	8.8382584817133	8.9898202201176	9.79847180110162
201192_s_at	9.30628958533607	8.72144101907033	8.86325707193297	9.72024425828757	8.17791779219584	9.33337900662312	9.32057493389316	9.32192809488736	9.6906964439777	9.40981519582048	8.83447104998422	8.92688896439114	8.6906964439777	9.44811630540946	9.43858395646999	9.04165915163722	8.71699089440494	9.47390864604629	9.15961909531593	9.99067128397527
201193_at	10.0483506357335	10.3808939168897	11.1133514917567	10.6952282914958	9.39981195932569	10.5089831848554	10.7966885944641	10.5624332442783	10.3150363164428	10.0997422947626	10.274261661257	10.3310288842512	10.7699204698453	11.2502984179063	10.698270577692	10.1373754378937	9.78643300401928	9.90583824675904	10.3275526440812	11.4799823080097
201194_at	10.9014703198243	10.6159973899757	10.3231673785097	11.4862819662513	9.5239539394967	10.2815823477054	9.66657908403581	10.0424801864925	11.1848133701408	10.3826240265749	10.5327455269766	9.88767757425621	10.6901726212642	10.139295532726	9.54862927943905	10.1555772224823	10.5379948779744	9.68317008335234	9.59002558073461	9.3968188150137
201195_s_at	10.1791626753872	10.3864014236408	10.1649069266757	9.64619866646891	10.2993225134503	10.9523044419026	9.97527478760954	12.344712009935	13.0673167084141	11.2880008897076	10.7617174319771	9.88447581908648	9.67348575733779	13.3505663082682	11.3713955047404	11.5804470195987	11.7970129778361	12.326373306315	9.84909228762457	9.86619708536818
201196_s_at	8.41066334107765	9.89405984627402	8.72417275014144	10.08520686731	8.85049941375812	9.32440559849361	9.09908476089186	9.72417275014144	9.28239346898991	9.30035256032822	9.21989452653681	9.20310325023664	9.64745842645492	9.24341203232109	9.41721961509909	10.1043366598147	9.0703893278914	9.11191811355546	8.92243574023315	9.2728630232019
201197_at	9.17990909001493	9.82368568062603	9.03727239024627	9.92881443416328	9.31763872379447	9.3169602873649	8.8607766156316	9.67842408259294	9.70251902915328	8.56567332962135	8.92896244083598	9.71664800788143	9.81362088286186	9.41172282195135	9.15532422905059	10.0848083878044	9.61323695471633	8.90598862931413	8.55573947918052	9.50521609609692
201198_s_at	10.389846410078	9.86000059762522	10.7584730825288	10.1864857011686	9.29714555193039	10.3086803214017	10.4470832262097	9.98584193700334	10.5265970456544	10.2678400727607	11.2369111114446	10.0824151966984	9.81826260830447	10.434002646197	10.3126560986063	10.7966885944641	10.5429351216366	9.95826269732954	10.0074478163914	9.83051520697684
201199_s_at	10.9367115440147	10.5303087884976	11.2089658863066	10.7303852203214	10.6964459759337	10.8302775111132	10.801304186049	10.6463786995434	11.1759237420638	11.0404952185036	11.6878130625649	10.8336807486547	10.3887707352288	11.090509437061	10.5299185281203	11.2805968012367	10.9602916007852	11.1242505797869	11.1461867914907	10.8315447700832
201200_at	10.2128611165929	10.8025163651212	11.3143000018975	11.1100264819434	10.777994969164	10.7568064791656	11.0421381454181	11.5388194276008	11.0911708900279	12.1009251010569	10.7930342469056	11.0471920907979	11.5790330284624	11.858253029427	11.3651194671642	10.6755160440828	12.4445231694522	10.1175132400054	10.5254229295848	10.8935290673394
201201_at	13.9842048158794	14.2982272822333	14.2478607753901	13.904135951528	14.1981380524011	12.6526433400402	13.677400328558	13.2274354448372	12.994441834582	13.2965864594808	14.5884804128298	13.5163894866248	13.3427691729184	13.1054502295626	14.0203115483052	14.5325933513393	13.6574189434137	13.6521951658732	11.8856963733394	12.113481728276
201202_at	11.2010211737519	9.55209267277161	10.843921051289	11.3136766728574	10.3840282145742	9.61157815474208	11.5221401226278	10.8479186332163	9.75304956741379	11.0076580451774	10.4365033460129	10.817303475832	11.6110709185343	11.5661016196767	9.80267791207183	10.6193029554157	10.5265970456544	9.00337736020232	10.3578818514452	12.0902778568574
201203_s_at	7.456149034648	7.13237119873254	7.63807383718072	8.62131930101419	6.77082904603249	8.35491051158679	8.17142702660754	8.39059890555246	9.48804095228879	9.26982798113563	9.31492306173917	8.4761386254757	5.46270675067016	5.16992500144231	8.75988818322184	8.1261882105221	8.29324171895624	8.73707830031375	9.01485738131639	9.79685079526716
201204_s_at	10.7351328841399	9.31401670390136	10.7385145324293	11.019660220665	9.05772102287267	11.675427830133	10.9479290997675	10.9999295541863	11.3177517655215	11.5021356426576	11.2869042440275	11.1496201161118	10.7450019739767	10.436919708221	10.8724440305956	10.2300204357056	10.2713463002826	11.5372669426237	11.7124410208194	12.7069276396174
201205_at	7.76155123244448	8.51017075115177	7.92718535782637	7.70804925170222	7.86974805146507	7.27891401949994	7.43128865429159	7.49425558654498	7.95419631038688	7.75955534320631	7.26021388677142	7.33449676839042	7.83668159332712	7.72383156649532	7.37242979233409	8.15177765473205	7.72314895704758	8.11634396123747	8.14363830992204	7.37764435839991
201206_s_at	9.13288525362516	8.40429006444484	8.75722331053453	8.61985314739117	8.21868431336217	10.0701209444768	8.92955431573285	9.28701971967815	9.54650866097081	10.1395513523988	9.34251918966061	9.45141719640391	8.81858217748086	7.91109233158713	9.5461227588578	9.05988520110095	8.99774402605963	9.59264390276162	9.51333282374013	11.3208005488816
201207_at	10.2956541569797	9.62789861587175	10.518161355757	10.04739660752	10.1777932447757	10.6182019415941	10.2769386001027	10.8821844929006	10.9534689622288	10.5641494899857	11.2486984848525	10.6804474364378	10.3878019416563	10.9683788013705	10.8042923874427	11.2134687974245	10.979353737641	11.3311408816926	10.5379948779744	9.3843520639618
201208_s_at	7.67313237214536	6.38024459047819	9.22713456368307	8.4749227003798	8.73030029846004	8.92688896439114	8.97412774319142	9.40109283692467	9.64421681845824	8.6582114827518	9.44045394382303	9.39081383218837	8.74247786700368	9.62260096431141	9.50322945981372	9.78675970126725	9.60622012128167	9.81858217748086	9.17042585027251	8.00393948568806
201209_at	11.8794683807851	11.3217590191553	10.6758688459531	11.0477374043091	11.7476055867496	10.4994472974852	10.9559404512895	10.1909357965034	10.3583215299372	11.0148573813164	11.0588711467674	10.860233446859	11.3190511091606	11.17511287127	10.4348366945168	10.2240016741981	11.1515239940649	11.180344320276	10.4948555844912	11.8151430935141
201210_at	12.7021726853655	12.4890953154135	12.3667593283352	12.2542609746738	11.8619011008238	12.0553163330128	12.3284505405103	12.233230192389	12.3886093148045	11.8549073323846	12.1279943209764	12.568264919752	12.1439571164203	11.9823519174295	12.5638874178772	12.4008527589823	12.838849370785	12.58058834252	12.3168754603744	11.9012817494918
201211_s_at	7.5894638929561	7.92184093707449	9.66266837551754	9.80364681408332	6.44790974874208	7.96405201104085	8.63553675191785	9.32957212576538	8.93398565445043	9.4641372862766	8.54573675349338	9.68790052248075	8.64169052255661	8.1568415245884	8.4483228325075	9.26232979285721	9.02901108665907	9.86696977835483	9.64637869954344	9.10774017024573
201212_at	9.51786619531519	7.97039353791468	9.71801906528173	10.3033241268595	7.61544572530479	9.36479127113448	9.09169983413681	9.51254295509686	8.98270842891991	9.65445702300123	9.18289089274548	9.33606018139058	9.28239346898991	9.35093918154643	7.3019533951261	8.64024493622235	9.75338391157308	9.98242322677588	9.31537602721884	9.27821712147131
201213_at	7.50462039240355	6.17990909001493	7.67948009950545	7.35226417325832	7.5352753766208	7.42038134119664	7.17990909001493	4.85798099512757	5.04875931191986	6.5909612413426	7.90508609876177	5.44294349584873	4.74953426766926	7.49825086752783	4.74953426766926	8.56567332962135	6.2460279805281	6.96347412397489	6.97842446544086	7.23457795978457
201214_s_at	7.27984269352035	7.35138098067433	8.2350568627071	8.50700173276413	7.26865895502767	8.42038134119664	8.93928535647869	7.4586116725846	7.66035250967092	9.39574832817903	8.40045254027644	7.57288966842058	8.02956331443266	8.64925617751731	7.74550626586916	9.4667902378031	5.79441586635011	7.63589946594638	8.25219234012239	8.67771964164101
201215_at	12.2791172180292	12.7365710532974	12.1004652360551	9.69801006153743	12.2009598906968	12.1510165388922	13.2980052713056	11.989465461948	12.4787443442887	12.0115068203967	12.6366019649788	12.0454525270988	12.4089665516543	12.9649725403771	12.1943875166106	12.6085782599438	11.8954616798734	12.4145531148271	12.0983282262719	10.5421612992696
201216_at	10.9150577346887	10.9752747876095	10.9581901836937	11.0621136148628	10.8197001124774	11.2154116578018	11.1754871759614	10.9238474156787	10.5639588968101	11.3411852135684	11.2274354448372	10.871135184243	10.9560857012308	11.6910019194182	10.726643921484	10.2714630279044	11.2308010336283	10.6832578251824	10.7442452054693	11.2217079449357
201217_x_at	13.5822831386513	13.5085747330633	13.8158135582759	13.2115993616757	13.9851570634341	13.7956845712887	13.2302156247859	14.1407658767523	14.1305223005673	13.8505287142968	14.0738570444625	13.2246800397375	13.5230595715788	12.9145533121888	13.2460725294648	13.5465568914778	13.7824249471818	13.3671280403609	13.6786331473027	12.9678206535601
201218_at	9.52238536631593	11.0265234425198	10.8858488700407	10.2948504591128	11.6008885622887	10.6319045872579	11.663246761584	10.8216942728603	11.0154150523867	10.6590147402422	10.9021489690132	10.8468223603361	11.2404932238768	11.2564445964734	9.97999672947419	10.8183425072351	10.3607373693584	11.1076094143621	11.0592092440812	11.076481601207
201219_at	8.12670447284319	9.1093083171837	8.68999797141945	7.45121111183233	10.0695840278198	8.70735913208088	9.39296133934419	8.93221475196839	8.82241149636048	8.69139457853809	9.09539702279256	8.32418054661874	9.13827180017222	8.97527478760954	8.3500551772045	9.37068740680722	8.37937836707126	8.14720492494223	8.21480479494805	8.19623326086959
201220_x_at	10.8349450230622	11.9452609273392	11.7570149099042	10.6898233004294	12.5554039742776	11.4761892667885	12.1148485023776	12.0060455077265	11.8430966428839	11.7896966521499	11.919980595049	11.4871365987597	12.0505969234953	11.7693419869341	10.9847032668251	11.3045794878887	11.7366978817724	11.3656116212623	11.7669429407558	11.4362430585998
201221_s_at	11.8407779235951	11.9319563136407	11.5361500612357	10.8074354273471	11.1049918049333	11.5255697463601	10.5757283163638	10.8965594629101	11.3301325915822	11.4653113088772	11.679656027198	11.5796459281148	10.4549161375148	10.4562517285329	11.2005308364064	10.7539688274704	11.2527836812959	11.3204621131665	11.0632602436754	11.4030652978883
201222_s_at	11.0584653253749	12.1986292035326	11.2240619862752	11.5205695750562	11.298979000998	11.2504168609129	11.5594248927513	11.6769267342064	11.7964452590619	11.1707387925181	11.9985904297453	11.4240612853579	11.0798180852124	11.240791332162	11.2608019498134	11.6922231747786	11.2274354448372	11.1529819342114	9.89223921920617	10.9412677362966
201223_s_at	9.76188361236552	10.6873756834375	10.2070143201775	10.9047851297316	9.94778302625542	9.78888143201129	10.464443645161	9.95768248616512	10.389738878677	10.1952491578022	10.5989829710361	10.4285695472117	10.2424596011653	10.4725893089256	10.165786350684	10.1596190953159	10.2010211737519	10.0664928732588	9.65445702300123	9.83683935974872
201224_s_at	9.97899639608894	10.1679198655519	9.85751453124221	9.23673177213915	10.6975757633792	9.92659251005107	9.44086916761087	9.39317591434881	9.96318509361413	9.67613339074906	10.0592092440812	10.0950013483262	9.20089860503844	9.4423215104798	10.1670417415053	10.4904497938795	9.83794324189103	9.37134104800584	9.27239650903748	9.50838903492285
201225_s_at	11.6518141083344	11.5696657675463	11.6793481396559	11.6556201621093	11.6231041635381	11.3195027806051	11.107544031976	10.9698181859466	11.2583893665377	11.2285782212827	11.5786085607378	11.4597389783035	11.2973748605283	11.3837042924741	11.0858043802781	11.4616840703687	11.607237830334	11.3900614488384	11.1657235524581	11.3904376895605
201226_at	9.26725487215199	9.72604781928349	9.1405741777099	9.17866485100647	9.24341203232109	8.98953642056108	9.55842071326867	9.36369674483899	8.7505395133545	9.0574502721839	8.19229281447077	8.87835751033693	9.9646296667206	9.51884982870769	9.52199295640167	9.54399845013454	9.69974594797101	8.25361115194717	8.69418374333315	9.1093083171837
201227_s_at	9.86449570265158	9.95521398214633	10.0004226026611	9.8705188454359	9.67030217007852	10.0846755368405	10.7633783751042	10.4107693241845	9.80622737605188	9.80235480007924	9.65874703743501	9.59768014371589	10.4719799769269	10.6737507394381	9.43107967405788	9.98456086984127	10.3853231761759	9.93265768142207	9.80283944093511	10.2774036480689
201228_s_at	7.32553033156756	7.90267658665114	7.50064273606281	8.04111153536915	7.99038765180274	7.89784545600551	6.92362461136832	7.79441586635011	8.8369971089196	7.50303064564116	7.61028665708102	7.52277766952458	7.68229237143083	7.05853297020161	6.64961545906341	6.33270793364061	7.15380533607904	7.11997860965488	7.47248777146274	7.59395128394841
201229_s_at	8.66604642940879	8.40343816300828	7.94016675048282	8.50858711208948	8.97010589061218	8.8073549220576	7.90026304356897	8.75355105460065	8.99265514938683	8.52002930421219	9.13699111208023	7.96231765494231	8.46025109894385	7.71218305120923	8.69034724996876	8.05202456048283	7.78790255939143	7.21626083716506	8.64925617751731	8.58044701959866
201230_s_at	9.56871618873173	9.51372759595244	9.49165270810227	8.868822554775	9.82416320974416	9.22472525276759	9.03809592468451	9.17292748960384	9.3963907155919	9.12773644358883	9.13134253912326	9.08347932733184	8.97527478760954	8.87927691241217	9.71750507143713	9.27984269352035	8.69209237542757	8.97584796800679	9.14465824283188	8.93339559512077
201231_s_at	13.4895469495454	13.1719117217375	12.4273652286248	13.1129769962613	13.1098143341068	12.6367605464619	12.078184172174	13.1930170628523	13.6029655765843	13.2880297375503	13.1071026233489	12.415636149853	12.1248321423042	12.793461064728	12.9122344375263	13.4171536720679	13.3205890358637	12.9216364168382	12.9545234974605	11.4134163746516
201232_s_at	9.3409627642517	8.57175264350355	7.91049283228871	8.10381232942885	8.01736520529273	8.49345520092618	8.36413465500805	8.75588902600854	8.3562318626554	8.59245703726808	8.64421681845824	7.71904650392994	8.75755668893945	8.34562701215377	8.33315535031062	8.49585502688717	8.29966594413018	8.53838296003212	8.74045539698897	8.43671154213721
201233_at	7.21237478756727	5.63226821549951	5.57893871309339	7.51017075115177	7.03452387533439	7.25171909260596	6.88752527074159	7.05311133645956	6.89360490485829	7.69905184401685	7.72314895704758	6.83289001416474	7.91707366287822	6.16390121381454	7.7820153350042	7.3671963100259	7.93487029119203	7.44708322620965	7.39231742277876	7.02125762056052
201234_at	10.7279204545632	9.41911748212248	8.87682387030637	9.41447383643093	9.42877889133759	10.6169163625788	9.31242920625061	10.2585660338899	10.3801363409909	9.51904647493452	10.1621395275448	9.86449570265158	9.39210272004142	9.38694024532431	9.66177809777199	10.5912418212354	10.1714270266075	9.54728015566346	10.0110874526187	9.35049724708413
201235_s_at	8.05093696522523	8.14923903883703	8.7921395522779	8.07253459972295	6.29094040240368	8.66640155434373	7.4254257345907	8.14465824283188	8.79701297783614	7.8820316083521	8.5239539394967	8.56414948998573	7.45121111183233	8.23314029644597	9.36872470446112	9.20579324939716	9.16213952754484	8.26584942144085	8.92629599478111	8.45162325154114
201236_s_at	9.41869594960205	10.1608798618393	11.0043609361144	9.64457735701838	10.1560830762887	10.4948555844912	10.353698209048	10.0633950812885	10.4158473789955	9.62442993899968	10.1336559926912	10.8346290583126	10.1125698256508	11.1519678709682	10.8324944843361	10.2692435864904	10.6535616620584	10.2229156254355	10.9484402406199	10.7136442694637
201237_at	9.10171310018849	8.01513624379738	9.00702726689397	9.52042224852645	8.26397335480341	8.24079133216196	9.38067750722289	8.57667329251658	9.22761594341422	8.33672969723872	8.15076274435542	8.49305484153943	9.3654475885501	8.91587937883577	8.22593041117105	9.04384754043891	8.46964181723952	7.61249994573944	8.3654475885501	8.63843591399047
201238_s_at	9.6585685412961	9.47593604244639	10.5545888516776	10.8745203490747	9.78741287390586	9.44086916761087	10.7057187736996	10.5256186819652	10.3319246204326	8.84924870276441	9.57988158943627	10.1941412388631	10.3741700760685	10.2680740865554	10.0961880463201	10.116733826134	9.65839002307018	9.01262453886506	8.99265514938683	9.45224124043082
201239_s_at	10.4724877714627	10.5876837709147	10.8607766156316	10.4379600883345	10.2886354090377	11.180779419277	10.9296282830246	11.1652838883224	10.9692426044345	11.020841078031	10.1687974554366	10.8773608297855	11.020771642582	11.1203026869842	10.8425860586404	10.8464306323365	11.1025662804946	10.2238810424792	10.543901816286	11.0544008205288
201240_s_at	12.6383454033069	12.199365616858	12.1790693463998	11.7182331753489	12.0844762374539	12.2926379786077	12.169267373372	12.8130797106151	12.210488712601	11.9798895840676	11.4116698663825	12.265937302234	12.5834824157891	12.3961230889302	11.7847984071518	12.4060721055025	12.097505455818	12.4149230230848	12.0157634873699	12.4707351244261
201241_at	10.8936807383909	10.1578521691417	10.123604124141	10.8047763779558	10.5208150858443	10.5294305541462	10.233380006514	10.4791739622589	11.2360141919001	11.55818151986	10.4654643718491	10.5456402360128	10.3269911749008	9.87528859822269	11.098163709715	10.2454338632192	11.0439842045835	9.35402893805439	10.7660319131157	10.3185428097027
201242_s_at	11.672734710309	12.3920490393642	13.771025140805	10.6040898614692	12.4286218860911	12.679656027198	12.9791393433312	11.301381872304	11.9108675485426	10.2609195336629	13.5116291300684	12.6712535605135	12.2521923401224	12.1807483451283	13.2640026871142	11.4975524915738	11.6452981639486	13.095726668639	11.9827797206473	12.3271596386
201243_s_at	11.219350056235	11.3045224497153	11.9602191890583	10.97820993298	10.9262959947811	11.55818151986	12.3698699386349	10.7476894960782	11.0359674985391	9.88645869570371	11.9382931441517	11.224544392145	11.7870863245516	11.4614794472862	12.1216306434494	11.0428905287681	10.7804577472303	12.4842942455006	11.5959567439432	11.8652306367992
201244_s_at	10.3246306152672	10.3506077433918	10.389738878677	10.0699867340445	10.2368513341531	9.98967832731779	10.1670417415053	10.0409745988173	10.1948799460175	9.83273181524569	10.1791626753872	9.96881076755199	10.5074973509767	10.169799762062	9.82972273508606	10.1190708056529	9.64439709900092	10.0360362064825	9.99392905237547	10.4328550418808
201245_s_at	9.45655976633501	8.13852780142227	9.02125762056052	9.35909064501474	8.49305484153943	9.47370574961941	9.23744899563932	8.93310047493137	8.92540608314137	9.42017077489094	9.40215936690663	8.89026427702111	8.50422311991285	8.66106547980695	8.76254814256653	9.335836940378	9.30286736097287	9.54109661534952	8.7632123668144	9.31152127982613
201246_s_at	8.08427691053149	7.52512925120397	7.57969306345875	7.90086680798075	7.07681559705083	7.82081718186417	7.78659636189081	7.99095486039699	7.66746640495737	7.74483383749955	8.06339508128851	7.68860001099912	7.24126817732937	7.33628338786443	8.22929950871093	8.06716542701711	8.06123616574775	7.92718535782637	4.90207357931074	8.03946743827853
201247_at	9.72417275014144	10.1602496163001	10.5177677950805	9.4898479604393	10.4478064593172	8.85299758761332	9.49265437101891	9.16062779666161	8.60177078840771	8.44377239276374	10.1100917519251	10.3556814467772	9.36435356025707	9.20872208486265	9.23673177213915	9.26584942144085	8.3671963100259	10.3427413991398	8.25550073314839	10.0965833955003
201248_s_at	9.59972691589769	10.4765437062143	10.456559766335	9.62388149001346	10.1076094143621	9.02070220379104	9.05934446082443	9.25029841790633	9.00056344271011	9.17816685478445	10.1812765146531	10.1570942521078	8.94192792470872	8.94016675048282	10.0460326147542	9.61948637605555	8.72075727733199	9.93545974780529	9.13545278418517	9.7140737580325
201249_at	8.45697038112101	9.17467605968824	8.62497817956904	8.3654475885501	8.92985016214851	7.69766263347052	7.20359271420771	8.12256919221645	8.85953478638265	8.05853297020161	8.74651432113846	7.7820153350042	8.02125762056052	8.90538700501813	8.87375169060862	9.09064175191785	8.6006563078263	8.68369645430652	7.49745269597724	6.41616416473313
201250_s_at	11.7577233492574	13.3131664759772	12.2508609356035	11.4103453450349	11.9779596047824	10.2021238238305	10.6738390559904	10.360298426618	11.8338388435583	10.8796598237505	12.2789140194999	10.5628148086923	10.667288984427	12.1346830046876	11.8744435016546	11.5161432214892	11.4304002791591	11.5803999088817	10.4449113489681	9.3566720442121
201251_at	14.7211899952973	13.3740749585448	13.0921129368275	12.812217424396	12.8843613391657	13.7792884518361	12.5364415049674	13.4138658906182	14.1072579491919	12.6022813044237	13.9648281824537	13.4515717405158	11.2333200827308	12.1243152094225	13.8449607043041	13.4479226594002	13.441154564658	13.0206154006021	12.2260508716597	12.1041400582508
201252_at	9.81233777434737	7.07253459972295	8.42206476617281	9.29416121869475	7.60139939053183	9.29829173062013	8.4870360800319	8.1168637576909	9.85860271245712	9.27239650903748	8.67771964164101	8.78103179102276	8.61139372584558	7.71218305120923	8.83447104998422	8.97613447283165	8.5630055530624	9.07948478382682	8.50581155391959	9.85502417344892
201253_s_at	10.5910547740368	10.4991482830019	10.8141818841903	9.86465045674568	10.7474377534501	10.7129568216976	10.9971088972618	10.2826251341917	11.9569206047211	10.3626013875311	10.3116348018816	11.0199381564248	10.8419573990995	11.1197192953663	10.4039706603534	10.7560558790754	10.6043678998937	10.7574733515602	11.3101583179478	11.3518778430295
201254_x_at	13.233200227697	14.1317283724327	13.2398819092507	12.7507279189669	13.6650249580201	13.3924381790285	13.2993225134503	14.238486844012	13.784726851236	14.0507329498051	13.6355254156349	12.3347760735703	13.3446287991316	12.9131512124941	13.2743635922621	13.9426977628868	13.7047682393626	11.9736256243406	12.2545267269053	12.2993511357963
201255_x_at	11.352540060097	11.0117863312066	10.9965441035024	10.194264382992	11.4650561678312	10.7129568216976	10.8159436123677	10.9137122159002	10.7652032066532	10.8868397058844	11.0070973669907	10.5582293617144	10.9694584744128	10.6985310468121	11.5502177001967	10.4788707157962	11.4593291508621	11.1832011430727	10.9713279957601	11.5939046121583
201256_at	9.26256470208851	9.3409627642517	8.87005641847295	10.5547806866677	9.29576893442051	9.15253836924527	9.68597517849468	9.72246602447109	9.70251902915328	8.99717948093762	9.79246495997995	8.47411151394241	9.7292808460274	9.53702421586357	9.44252886873253	10.2358945604857	9.34584874350607	9.22424290737999	8.85049941375812	9.39917109381982
201257_x_at	13.0419157752258	14.3180908375684	12.6344480623623	13.144929041352	12.4241662888181	12.3754467613692	12.8008796826396	13.6878567931856	12.3974339854629	13.2073194264578	12.8197799318385	11.7267290588385	12.8538943132476	12.6733090755617	13.146982269638	13.4259632880149	13.1126512689666	11.1760484509752	11.8341549814013	12.0329755314936
201258_at	12.4935802904532	12.210092932371	12.282451388778	12.3412686232202	11.2768804585651	11.9917344082705	11.7278779216532	12.3545524373063	13.5027572314103	13.3367854762038	12.906176585467	11.1906272052334	12.3209415403346	11.752924168375	11.8826430493618	12.737690985937	12.7305550490492	10.652844973002	11.2223722943121	11.3113509799923
201259_s_at	10.2466218532739	9.43629511983936	11.5480512380126	12.248253743938	10.8611644681599	10.2473341780287	11.765451868578	10.7067550064904	11.1634609938819	11.1592406504117	11.3998119593257	10.7953903311226	11.6767504733582	10.9456632966183	10.5154041737598	10.9643408677924	10.8740592031411	10.8165037113895	10.1447856837613	10.6845733126821
201260_s_at	11.2324808883174	10.0760138770853	11.0036584503232	11.2782171214713	10.9378887137804	10.2459091766378	11.7867597012672	10.1612578770494	10.7865963618908	10.8660424970968	10.2311011511724	10.8422717631125	11.2354757723973	11.2877123795494	10.240791332162	10.4974526959772	10.3208005488816	10.5394496477265	10.4842187084332	10.6349017828557
201261_x_at	10.4873376152072	7.02790599656988	9.06716542701711	10.5369271137238	9.1398071267175	10.9436869515971	11.0656180843828	9.99463629050958	10.5654829376658	9.26138977325015	9.83778559614527	9.46740176520507	10.9861975872063	9.14516793901838	10.3790533991589	8.61911951145322	8.86480519424151	11.7045521214623	12.8777250813608	9.62862780216015
201262_s_at	8.17741953798924	6.71011763204345	7.45532722030456	10.7175907497957	5.94251450533924	9.55995061271308	9.407905043961	9.4846215270986	9.6398833131998	8.51333282374013	9.54843662469604	8.18338726124888	7.94895120044142	6.29462074889163	8.51017075115177	6.992088609014	7.32102612859297	9.89633240390994	11.8352609186275	8.55535603863583
201263_at	9.86990224320795	11.1310209325233	10.3271034862193	10.01471792986	10.6215024654962	10.222674170198	10.3563419206362	10.6046458847446	10.5020361635994	10.0579917227592	10.2106713437856	10.3872634417654	11.1907506496624	10.4513141577979	9.84501953018979	11.6751190388253	9.79603960882977	10.4555327177824	10.7712418461271	11.0938136734027
201264_at	9.69766263347052	8.99859042974533	9.22881869049588	10.7397806097733	9.56128794516483	10.4658724604003	9.49385544924082	10.0972420701412	8.96289600533726	10.0223678130285	10.103550092758	10.2567983860794	8.15785216914174	8.95215881074705	10.0829473601278	10.6347203117811	10.2398371687403	9.47309688907403	9.37655954367033	9.51963625284321
201265_at	6.57591736111815	7.57213175138666	7.00674683244058	7.21431912080077	7.96116025813664	7.1261882105221	6.78659636189081	6.46107011403305	7.38973887867698	7.35049724708413	5.07895134139482	6.67948009950545	7.4110872267986	6.65391987311942	5.56376827845203	6.31831684133498	7.31922050252387	7.68720069465189	7.60659028037053	7.04766925139131
201266_at	9.53313502348026	9.53294028837287	9.90719112577123	9.4882418427773	10.7675223862285	10.2311011511724	11.0051332756121	9.53605290024021	10.0382331347318	11.1574732603961	9.5298209465287	10.4599438483749	10.1681706599969	11.9140860970127	10.0099685422061	10.4939554939717	10.3248555969504	9.86232740051799	10.226171322091	10.7870046756628
201267_s_at	8.12101540096137	7.84737060090548	8.14923903883703	9.15608307628868	8.10747864662662	7.26303440583379	8.60139939053183	8.32597997939444	7.92955431573285	9.01986867750447	9.14974711950468	8.67630972700069	8.40726776424473	8.48260630810786	8.57780644747015	8.83983364841731	8.99520183149718	8.89178370321831	7.97498811199193	9.12463831417871
201268_at	10.751209288223	10.6699480041161	10.6865880667021	11.1021069384113	11.2909979800798	10.4678093061798	10.1608798618393	11.7032114673911	10.8188218079176	11.4975025946384	11.2585071471763	9.64060646862391	10.5497846679479	10.2238810424792	11.0425485849773	10.9572471746081	11.3505524962959	9.80461506582496	10.1042055950823	9.72075727733199
201269_s_at	7.46842040186455	7.95535930524299	7.4846215270986	6.96693797927846	7.63952159951083	7.23457795978457	6.28355142317431	7.24792751344359	6.78790255939143	7.83099048124926	3.91647664443772	7.12825215227739	6.41953889151378	5.82273014794452	6.81378119121704	7.06069593168755	7.55535603863583	6.7292808460274	6.71424551766612	6.50303064564116
201270_x_at	10.267254872152	10.0633950812885	10.1952491578022	10.3665407878453	10.0651468244199	10.2201364473961	10.0848083878044	9.68912440491326	10.0968469014446	9.96722625883599	9.69939893773701	10.2417448649402	9.45265308600623	9.41193462479118	9.92362461136832	9.36018867006271	9.87190523765919	9.86062144542001	9.63970246769146	9.4757334309664
201271_s_at	9.7632123668144	10.3828401444752	9.00140819439281	9.97297978606629	9.47674620393947	9.07948478382682	9.27868175755934	9.39788850813076	8.6614218327891	8.60473853445992	8.69731512171625	8.98783244984226	9.27519333390221	9.1106138055009	8.91408609701272	8.76686014382955	8.57478272083875	9.41679752760606	9.24816477930069	9.99703831013259
201272_at	10.4963544885646	8.72383156649532	10.3729738565412	10.1083937719608	10.4914522920374	10.2931267402719	9.3518226445507	11.0691140617739	10.0617761975867	10.8033239190415	9.31015831794782	10.2314612098343	10.8084815875119	11.3897926453793	10.3595299553229	9.54109661534952	10.8771307287657	9.66622400280318	10.2267734234482	9.48723711048452
201273_s_at	11.4668921770394	12.0114019898801	11.7317857098149	12.5239784349258	11.8406205873126	11.5040244426364	12.0676696366615	11.8849717937977	11.7086959391669	11.9215062524996	11.2173519052703	11.5241498912852	12.1136445073937	12.3175821996093	12.1770768883757	11.4613771248604	11.570567288872	11.5752083155242	11.5666724753735	12.3755010633505
201274_at	9.60696034451027	10.0706576613881	8.77774845997228	11.1910592145317	9.84564685710081	9.63734941083314	10.231701199029	10.4723862268531	10.4009861405492	11.506654698681	10.2499430305315	9.50422311991285	10.720757277332	10.8613195799804	9.80025280637239	9.36632221424582	11.3066883165709	8.70390357344466	8.95884267524324	10.3487281542311
201275_at	10.0361736125535	10.3834883039953	10.9884006637294	9.79246495997995	10.2950801327646	9.09724207014117	8.83194056033588	9.97527478760954	9.75288236627309	9.94529751100217	10.6480878941799	8.61470984411521	9.58983837577219	9.91273967130521	11.8086022494984	9.42353615338948	9.5337190711399	9.7047682393626	8.94836723158468	9.96448527448298
201276_at	10.0525680508042	9.99661471481536	10.1239920322878	10.2728630232019	9.62862780216015	10.1531719917426	9.73724734302774	9.1873520732005	9.80041460697155	9.9005649573591	10.0510729594791	10.0810839286876	9.89633240390994	9.59114830066745	9.61966977337873	9.92035285541508	9.66177809777199	9.77033352995656	9.54882190845875	10.2783332945229
201277_s_at	11.8487794064607	12.2587426796107	12.2960558380788	12.2555007331484	12.4255044134575	12.0118911338006	12.1574100992621	12.1681079654728	12.3520158299875	12.5513237480148	12.646896169524	12.3148097981441	12.153140317226	12.2050906654363	12.2429358953396	11.8526855523486	12.6055952623789	12.1065956542472	11.2454338632192	12.187290206735
201278_at	9.18883607303053	8.57893871309339	8.62095290227168	8.79116288855502	8.10590850857116	9.3961766182344	8.3037807481771	9.3306928397508	9.20750245925879	8.78953364497036	8.46147944728616	8.52630360620646	8.992088609014	8.49265437101891	9.69174351917128	9.13622215317019	9.50283180406674	8.92065059456398	9.56357763490489	8.43546191447928
201279_s_at	9.47248777146274	7.49904859773388	7.80413102118332	9.88843885074524	8.14414836650889	9.92510932390122	8.73741636593706	9.7769264583314	10.0670309413455	9.42898820509071	8.5713734359732	9.26467716571625	9.91154179263471	9.23744899563932	9.2538474849874	8.72280753116955	9.64385618977473	9.17542479858969	10.2236397487772	9.27426166125705
201280_s_at	9.05690861832325	4.40599235967584	6.4262647547021	9.11217883372259	6.85049941375812	9.52552080909507	8.69731512171625	9.1423623789634	8.87344411251538	8.89905475619442	7.47654370621426	8.59021276140836	9.29117069932186	8.75087443965685	9.23314029644597	8.17542479858969	7.91109233158713	8.73030029846004	10.2619773572769	9.07360604057494
201281_at	10.4654643718491	9.66533591718518	9.51904647493452	10.224484100232	10.387155717663	10.1459321458205	10.3727562554788	10.0460326147542	9.80509894811724	10.6145258151538	10.3589807965325	9.81169579189562	10.5584207132687	10.1472049249422	9.62826325508534	9.5401280385821	9.98626870672717	10.3555713383977	10.289327293812	10.8893518525946
201282_at	10.1351962366534	8.86511461945253	9.95361446119936	9.68702568463883	9.27658971572526	9.43400264619704	9.33114088169257	9.80976812871041	9.70026630687327	9.84046323386954	9.9718309147805	10.0030962153041	9.19475685442225	9.47248777146274	10.6150778316292	9.7007864781574	9.71269894430999	9.97556140627362	9.38737115782479	9.27798474729977
201283_s_at	6.61470984411521	6.93899143877554	7.15886210620845	6.54997714277182	6.57591736111815	7.52512925120397	6.17592374206376	6.64817779572482	4.23266075679028	4.21723071622067	6.70873904135958	7.30924896081662	5.93310047493137	6.14159627838382	7.04875931191986	7.35843142862635	5.48864353985378	5.41278152533848	7.19574129324645	7.92955431573285
201284_s_at	10.1525383692453	8.54766574835342	8.99943633715209	8.77445763956529	9.13903966768306	9.77379857375169	8.50382573799575	9.74584236256046	9.97384083953315	8.99717948093762	9.64799798703251	8.54496443278924	8.28355142317431	8.51924309436118	9.46536233167222	9.93324804257236	8.52864945231825	8.4966540825935	8.81025028602818	8.71630503984442
201285_at	10.8435285346111	9.92451562222992	10.9118413555596	11.6442168184582	9.96116025813664	11.1362221531702	10.9795681000952	10.5663395036684	11.0596148562972	10.5261079467444	11.1193302365188	11.3780780559955	10.8005763894265	10.034248735629	10.8569701326866	10.7021726853655	10.7039900633605	10.3288992792514	10.6025132974518	11.0408376492666
201286_at	11.9018096843236	12.3975944215798	12.5629101840297	10.6355367519178	11.035830072835	10.2192895468488	12.16691625157	10.434002646197	10.7544699952756	11.1042711289369	11.894969298946	12.2575351692224	11.9606898003298	12.2796105810525	11.7329305545047	10.8221724614762	10.2633865833141	12.5277213442845	11.6778517505226	10.2238810424792
201287_s_at	13.2022922100714	13.5339015375554	13.7122475479364	12.8239841548471	12.4289620425323	11.7193888209421	12.7812777398867	12.4628345347502	12.5390376118774	12.1251874262474	13.3134499409631	13.7575879392156	12.5978896060418	12.8467831923222	13.4332072448357	12.5002443665888	12.513480875979	13.0399300299909	12.839361278959	11.819580375155
201288_at	9.37351771565002	8.53332973230583	8.99633224882505	11.3631491701405	9.32147718222831	11.5876368959235	10.7087390413596	10.9379622550085	10.9845608698413	10.8604662585172	10.8075964244504	10.3236177632916	10.3875865658194	10.8770540202695	10.8158635804679	10.4958550268872	10.9962616236854	9.73589444639512	10.1248967458929	10.6662240028032
201289_at	10.431706523966	10.869362499994	8.34739990950854	8.0405637111587	8.90177198109894	11.7767620017862	10.5263036062065	11.7622159157278	10.6448477018221	9.67525138605026	10.1143930548673	10.8223318224662	11.7699204698453	9.99095486039699	12.3814888761442	11.3462366913902	9.841878797392	11.134233776896	11.8568534491218	9.93693233652239
201290_at	11.6701250979653	10.9057630496028	10.7456743240021	10.9796395471692	11.0604932917489	11.1045332345907	11.5657685161777	11.505364983595	11.095265143361	11.0039394856881	11.0812171107824	10.8751349811176	11.129283016945	11.4284648637563	11.298807214095	10.9435404479117	11.5485329552834	10.8984502328079	10.8134605566917	11.7929122757597
201291_s_at	11.224845813921	10.6540094119893	9.97484475281847	9.34429590791582	10.4884427052964	9.48763908737229	10.7698378436294	10.8253563414793	9.96506275674463	10.8755189932152	10.2530201499149	10.3388477832952	10.7193888209421	10.4861310961815	8.88325423134128	10.3870479855164	10.4800833193901	9.21140163741847	10.0317701141607	10.9918760990034
201292_at	10.8409352427208	10.9101180186832	10.2573878426927	10.5654829376658	10.5439984501345	9.91258999085263	11.1754247985897	10.845097960973	10.6516795934045	11.2173519052703	10.4749227003798	10.270295326472	11.0245163828218	10.9822092881619	9.30788384949487	10.768432473453	10.7837349251762	9.8414070971946	10.2087220848627	11.0792847660285
201293_x_at	14.4885054690989	14.6540429876329	13.7844712654178	14.3986034231016	14.2422660617319	13.6779178004272	13.9290549372964	14.6378701290344	14.2193576197298	14.4123978351248	14.5524829855341	13.7501730986592	14.0064926416232	13.9486044974418	14.781416067699	14.8431948114485	14.5910898472338	13.4177074998727	13.1377596613522	13.4128873529593
201294_s_at	9.42164409404827	8.34872815423108	7.92065059456398	8.58007009078113	7.27426166125705	8.24745286463493	8.74281466986289	8.90989308377004	7.41447383643093	8.62534355757299	8.60214209069798	8.25313836969129	8.70770423315678	8.7505395133545	8.87313646883346	8.29186136958522	7.93310047493137	8.99265514938683	9.20334800297976	7.66391384211598
201295_s_at	6.33449676839042	7.63589946594638	7.90327934205614	8.28262513419167	7.65033375384593	7.9442728176116	8.34163000932991	9.51589691430933	7.11270013274936	8.13185696060879	8.231701199029	7.19770815795585	7.36282052553426	8.3389591754152	8.42374622911477	8.95913257678966	5.69766263347052	8.17592374206376	8.83573463232109	7
201296_s_at	11.4923539451599	12.0324590473865	11.103353383969	10.949607882985	11.3204621131665	11.6954893104105	11.9919469391518	11.4477548118316	10.7893706193709	10.6530241786467	11.6272602753989	11.1947568544222	11.4023725783222	11.939138405112	11.4452218173975	11.5952108518965	10.4852255442901	11.4543507073524	11.6675994560379	10.9960497275198
201297_s_at	6.61323695471633	8.25171909260596	7.58421090130802	9.53624721568813	7.29737486052833	7.33539035469393	8.58871463558227	7.48058827023386	7.84486265583082	8.22641219278879	7.24887634283713	6.72519581722666	7.69905184401685	8.80445373565528	7.68650052718322	8.06824086131282	6.75755668893945	7.88874324889826	8.32777717058405	8.02292258905563
201298_s_at	8.93840342367024	9.72655877910498	10.1299269335104	10.6940966635057	10.2704121391551	9.34429590791582	9.61139372584558	9.43733595030143	10.220499252639	9.23625342497266	10.0992162916428	10.0092687822657	9.70009287475899	9.52591226074335	10.8128992747457	10.396711802067	9.00197108750993	8.7983097824546	10.0792180872661	9.67260213200185
201299_s_at	7.26865895502767	7.69139457853809	8.00618579994629	9.95506864440976	8.3228294976289	8.72860081064319	9.06285565520599	8.3482855418512	9.10983065427879	8.97211821838414	8.43128865429159	8.57705110973515	8.94836723158468	9.24958755559045	8.14669594803066	9.12023787734196	8.40641761982361	9.52864945231825	9.47694867324594	8.9086928382425
201300_s_at	12.5197099581321	10.8028394409351	10.7186184934124	11.1778555198298	11.2126787624195	10.6187525535367	12.1907815091193	10.9915218460757	11.5464604288514	10.6703021700785	10.8116957918956	10.9187141908319	10.8120168188308	12.1638383334763	12.0179566947847	11.7486541027491	10.5264014259875	11.958552715431	11.061438701377	9.64060646862391
201301_s_at	10.1230867509811	10.7161335252462	11.2000403323504	11.6558437352382	11.1531086420141	11.8075159281446	11.1903802846832	11.2465030982801	10.6200364980988	10.4264744335108	10.9376680676011	10.7572233105345	10.7068413256361	10.9069657340185	10.4397270145087	11.6656024002769	10.0068870564812	10.5735525193584	11.2683080623977	11.2250869060072
201302_at	10.0102483511753	10.7931968590609	11.2060375462466	11.5256676159104	10.8934532258337	11.9003007862482	11.5654353357508	10.7421409854981	10.3702514814252	10.3232799878873	10.0287348934849	10.8097681287104	10.8746740316358	10.934943986441	10.2992080183873	11.8963702495584	9.58815243707899	10.5963761388126	11.3301886261904	11.5151577403614
201303_at	11.0434374703122	10.7561392983729	11.4605582840916	11.0969127704112	11.7216119038844	11.2715213881738	11.6181101525029	11.8753269999433	11.8417215811285	11.9462118012091	11.9201667372389	11.6249325008114	11.1190059406465	12.0101434291714	11.9948837419708	12.0812504043852	12.337231630304	10.8782042196774	10.4549161375148	10.435566091469
201304_at	9.18512320736055	8.50143914515887	9.23242092717608	10.2189264372263	8.81634370528486	9.53469195878948	10.503925093737	9.33136485049545	8.80896417491926	8.74785730009594	8.53644150496738	9.51214785854752	10.319672120947	10.0213964413488	8.23744899563932	8.8325735989774	8.69174351917127	8.50303064564116	9.00590520186297	10.3003525603282
201305_x_at	11.6003775531078	11.1627060184824	10.7929529339541	10.9700339698245	11.8568534491218	10.7261329918219	11.7002229507993	11.6635581042173	10.9885426822402	11.0623160273557	11.5151577403614	11.1237980912519	11.1638383334763	11.4653623316722	11.2200154920373	10.8263895914219	11.1096348000294	11.2224930522465	10.648447466751	10.9070408685154
201306_s_at	13.3264435319823	12.9527230496065	12.7980262060329	12.8011424851924	13.4605198895249	12.4083562801672	12.870827047753	13.3267244004729	12.9529777948405	13.0281823484606	13.309405297371	12.8080591910689	12.9364355058539	13.0290801266917	12.6708332560558	12.7007431377131	13.060543954402	12.7348154478467	12.4867344818201	12.3124575697466
201307_at	10.1304418599157	10.2653806334462	10.2105495922314	9.36282052553426	10.8873729511468	10.5070017327641	10.7728918663686	9.56453060081634	10.6236071873145	9.74348803978919	9.68299458368168	10.0616412085769	10.9769220678511	9.86573327085176	9.58214198165878	10.4381680743567	9.83383884355829	9.74785730009594	10.9117664706596	10.4349409166617
201308_s_at	6.31650781910311	7.05311133645956	6.71836162613835	7.32282949762889	6.98071082890019	7.02790599656988	6.17192735435346	6.36806987653208	7.70251902915328	7.32822611878773	6.53449743373817	6.82654848729092	7.39403389536778	5.68929916053589	5.53605290024021	7.22496636500027	6.27984269352035	5.86046625851717	8.26538063344618	7.23553560671046
201309_x_at	7.96289600533726	8.49545533300987	7.88264304936184	8.6748984331333	7.79506558265962	9.13596574242734	7.8923910259134	8.54650866097081	8.95477792500507	7.96809075204526	7.91348784071516	8.63117705570398	8.37634248280467	8.25408377931942	7.97613447283165	8.52708597880746	7.8814199080924	8.53060141451683	9.63517394667493	8.12979817318714
201310_s_at	10.750372021041	11.2259304111711	10.1910592145317	10.8910241901495	9.7901855632105	11.9380725598221	10.981995317818	11.089185620634	11.1983222536706	10.5073982409543	10.8647278275682	11.2453150103921	11.3544146927612	11.1640898383871	11.2529610363937	10.7754456741029	11.1659119389357	11.0246548904103	12.4136543711396	10.7707464718379
201311_s_at	7.81313985089045	9.48240463130025	8.67807190511264	9.2644426002266	6.90568784852686	9.67630972700069	9.64745842645492	8.64277376253309	8.66604642940879	8.23074100262691	7.96347412397489	9.56128794516483	8.6499746511581	9.32305476034165	7.82273014794452	7.90327934205614	7.67666233485797	8.39917109381982	9.06420384242763	8.59395128394841
201312_s_at	9.84893585552457	11.0723336159467	10.6386169183243	10.7458423625605	8.83510297949099	11.3734633389642	11.7435301149759	9.45635441510829	10.3236177632916	8.99717948093762	9.77939105953591	11.6909582840294	10.7777484599723	11.4893964205435	9.95666655480317	9.667288984427	9.12515513132229	10.7573066623583	11.2760080542083	10.6185690395708
201313_at	10.6016779479018	10.126317293423	10.0721326041672	8.91318861950889	10.8274221018864	8.6646250548693	9.03507399737762	8.23409889783732	9.04001567884788	9.05690861832325	8.01680828768655	8.14210705730255	8.12722055048807	9.08560523678396	8.6959242370186	8.43337679337504	8.93869746118087	5.27798474729977	9.30833903013941	9.5783726913608
201314_at	9.08772801817249	9.03094295979063	9.17167721216976	8.85953478638265	8.58383495471543	8.96607279482021	9.13365599269125	8.82781902461732	8.63662462054365	9.17217745317369	9.47045552004783	8.66391384211598	7.97899639608894	8.91558065328529	8.95681173166275	9.42668408184962	8.20945336562895	9.14745934607698	9.11087476146451	9.41574176829009
201315_x_at	11.8572423576429	11.1764225130422	11.3897926453793	13.3806098725442	11.5412902526951	13.2885489001056	11.4691839076461	13.5510593354504	13.3891607600394	12.2702077107525	11.9863753794353	12.527403696523	11.5088841768575	11.5238069581873	12.955232148334	13.3122306461637	13.2701200897116	12.1319855373248	12.4136543711396	11.6974888880568
201316_at	7.82527683005487	8.87375169060862	8.27239650903749	9.42227505624547	8.65176927141799	7.88386515450979	8.12670447284319	8.04384754043891	8.61213130001343	8.60622012128167	8.20945336562895	7.87159726561385	8.81890167588564	8.70528679027247	8.10643207781693	8.86696977835483	8.45779126025604	7.69209237542757	6.97498811199193	8.19918154876397
201317_s_at	9.15355203170811	9.63008507000212	9.36303963025652	11.4348366945168	9.39810235161161	9.17891378466957	10.1686721181322	10.2075024592588	9.83794324189103	10.3115212798261	9.60269886501796	9.42164409404827	10.2146833917384	10.374713484505	10.0198686775045	10.1166038828742	10.2775198866414	9.24222139509837	9.31786479839195	9.61893604416221
201318_s_at	11.4783651633361	11.8882105099749	11.3105559815241	12.0704564159446	12.4047956430137	11.5474729648907	12.2550285698187	13.1020905306317	11.8069120626463	11.8563866204676	11.4472899012391	10.9919469391518	12.392773560032	12.519439686995	12.256945772813	12.8230089103575	11.9199433637288	11.3180908375684	11.3410739931975	10.9711842724047
201319_at	9.60788508977678	9.91573002379233	9.4655664048094	10.3367296972387	9.86341195894164	10.0254164445442	10.4587141913298	11.2836092964936	10.1498741117182	10.0663583248753	9.88722061546838	9.26467716571625	11.0575179646198	10.6381643649027	9.57591736111815	10.3958554126134	9.10355009275797	10.6327226219541	10.4391036405795	9.71699089440494
201320_at	9.41574176829009	9.65588844570667	9.59637613881257	8.78267065867701	9.42982515655197	9.40875431258944	8.842664621825	8.03121873061072	8.5751610334254	8.92659251005107	9.47025213736745	9.39360496863922	8.88935185259465	8.26068435637966	9.40620500541885	8.842664621825	9.45018024716475	9.12127448240965	8.28123458464702	9.08905317215643
201321_s_at	8.96520709119934	9.54167744943409	9.54708732066473	8.71938882094208	9.44646302341689	9.49105137636412	9.70424950200186	8.92213836930746	9.27891401949994	9.18214601963321	8.52277766952458	9.41658643754191	8.81057163474115	9.18189764310839	8.86943961853158	8.5274770060604	8.05365441760314	9.01986867750447	8.78626962764847	9.50838903492285
201322_at	11.8871825290353	11.6041362049279	12.2538770238955	12.2220703552472	12.2372697231892	11.7659904890961	12.0963857344527	12.1573785176582	12.2309511002044	12.5215759038851	12.1624542721936	11.8506556764218	11.7102037502372	12.1230867509811	11.9532870678781	12.2334099674722	12.6451630400784	11.5669102652639	11.4200128299908	11.5724633890837
201323_at	8.23840473932508	8.4487357980294	7.61323695471633	8.34251918966061	9.2962279528911	8.2350568627071	7.99661471481536	8.67983193343985	8.2592724870376	9.04875931191986	7.85299758761332	7.41193462479118	8.97269265400426	8.47816289273763	8.22833771198138	8.67842408259294	8.88264304936184	7.85486838326024	7.8635668293235	8.38715571766298
201324_at	10.8525295094042	12.0284586474255	12.1461867914907	10.7918140711618	11.0400156788479	9.66409167817671	11.5241498912852	8.6499746511581	10.3006957459242	9.94207459222685	11.7792679294204	11.2241222958311	11.8803105398755	11.2366122002158	10.7069276396174	10.9992249067947	9.83573463232109	12.5653163240911	10.8549462804575	8.89875252616484
201325_s_at	9.77495174141642	11.4603535012607	11.546267484247	9.75805661214661	10.5056130952851	9.8155434084646	10.3894162363764	9.30332412685951	9.73690923779045	9.3500551772045	11.4858293087019	10.4874381129287	11.0775501158443	9.95898763329821	10.1893304006149	10.5118514651123	9.63825488694451	12.0056596337634	9.72655877910498	7.9431008475708
201326_at	9.67260213200185	9.42185444544339	9.21723071622067	10.9564487621183	10.2158969643545	9.48381577726426	10.2796105810525	9.01847839596593	10.6764860417019	10.0433007543642	9.64673869830785	8.86511461945253	9.90704086851537	9.61838550225861	9.18189764310839	9.52061868055628	9.89026427702111	9.24982454861618	9.92050173267035	10.1194599344593
201327_s_at	9.63897885887835	9.90358062534864	9.5870273824021	10.7071002520896	10.169799762062	10.0453501344724	10.4711671337244	10.6197614632984	10.6466487070381	10.80098076621	9.94441924694853	9.5588033402543	10.0741414627525	10.2555007331484	10.1550711912457	10.2643253031786	10.0323212870579	9.10118781525974	9.71510400923617	10.3855388901477
201328_at	9.33091687811462	11.5348864576156	10.7947407610798	12.3772647660248	11.5478103190466	9.83904628004057	10.7098592466141	11.6217771686244	12.3382071116442	11.658747037435	11.8147026187351	11.3287871076508	11.937925484863	12.5630532352147	11.695097764327	11.1302487840507	11.6197614632984	12.217291312018	10.5516121428265	9.53935270870135
201329_s_at	8.78561593708862	11.3248555969504	10.9458827234799	12.222734537796	10.4352535379294	9.33382621525686	10.0830803703193	11.5283075872404	12.0938796809996	11.9620645537202	11.872020710229	10.9915927036205	11.3573870529201	12.1441164932547	10.8743666501409	11.2516007564667	11.5808238499628	12.1346188378523	10.5799758431874	9.68860001099912
201330_at	10.2023687427753	9.32125167303819	9.18189764310839	9.72161190388437	9.82416320974416	9.78086780181646	9.77082904603249	9.6280809469988	10.1503819688178	10.1981994554375	9.62150246549624	9.31560245663795	10.0279059965699	9.812658658477	9.39059890555246	9.95055589704751	9.95942242009367	9.31129420891343	9.49105137636412	9.27751988664136
201331_s_at	11.6270778405174	11.912253153044	11.7984312981456	12.5808238499628	10.9504829950014	12.0467488717487	11.528063348292	11.1683587272239	11.2941612186948	10.8532315697802	12.5470632144775	12.4774547222325	10.7985528036025	11.0579917227592	11.9704294897953	11.2262917624668	11.5228757286608	11.587074277201	10.9264442600339	11.4059391933424
201332_s_at	8.75455350631966	5.93073733756289	9.10197567094923	10.1171235857044	7.51806297565252	8.41447383643093	8.19918154876397	7.75555526197215	9.07734982962161	8.24126817732937	10.114913554572	9.61710008687589	6.94953493301701	7.57516103342539	8.75120928822302	8.8999610665839	8.93869746118087	8.75288236627309	7.68790052248075	8.18090370917938
201333_s_at	9.08533966935737	8.47735352663456	8.79766152585376	7.69418374333315	8.49585502688717	8.42206476617281	8.26021388677142	8.04930403348226	8.30423722501714	8.32418054661874	8.62570884306447	8.50819093055715	8.22207035524718	8.62680414493225	8.11738336693148	8.20994068029019	8.87005641847295	8.72041528490633	8.0639343057541	7.53993424517179
201334_s_at	10.9265183869467	9.84799690655495	9.65803292033547	10.0205633161817	9.72894086840337	10.7233196396909	10.6085320589594	9.92999806260903	10.147459346077	10.0476692513913	10.220499252639	10.3369528001605	10.3334908217784	10.4314976042581	9.27612440527424	9.51451681645401	9.81362088286186	11.2781590314372	10.4161641647331	10.4440831063672
201335_s_at	6.91049283228871	5.99548451887751	6.40599235967584	5.27426166125705	7.25833047261243	7.14771372235215	7.04548665635946	4.16992500144231	6.54689445988764	6.52356195605701	3.73335434061383	6.32373033752135	6.30924896081662	6.42961596420174	4.49185309632967	5.23266075679027	6.34518344718767	6.49505552836802	7.09064175191785	6.18982455888002
201336_at	11.7706638929168	11.3960160243631	11.3023533264312	11.8690154155521	11.0963857344527	11.2583304726124	11.6172378647461	11.4578938373147	11.568478696338	11.406577060067	11.8956888759433	11.2093924397208	11.8826430493618	11.722039027386	11.3992245101532	11.721740054213	11.9189750120025	11.3851613695278	11.7922615887676	11.441284271927
201337_s_at	7.6906964439777	8.53060141451683	9.97727992349992	10.5621470047269	8.04165915163722	9.19819945543749	8.29462074889163	9.38564673503961	9.64024493622235	9.57345784501114	10.2712295632156	9.74819284958946	9.73657105329737	8.58683978796183	9.39724678744072	9.90974310767542	9.80122333788621	8.97871045910636	9.35292621305926	9.19352536050122
201338_x_at	10.804695724145	10.5723212679769	10.5558353233952	11.4705572006371	12.1876304394689	10.4196442246311	11.4359306517036	11.4034381630083	10.4046093978377	10.6300850700021	10.4162697445232	10.3159420341471	11.1513337192917	10.850890038687	11.0764147927585	10.7396118636428	11.1052537797009	10.0479418437475	10.4345239828995	10.755137948313
201339_s_at	9.63263175211247	10.3429635743987	10.5913353357414	11.6438111048502	10.2951949558807	10.6996592032371	10.858991149777	10.2949653005091	9.95550461370269	10.5592814813255	10.1915527810917	10.5270859788075	10.968522804469	11.0332853332287	9.95564990752838	10.435566091469	10.7742105251667	10.3294600064694	10.5456402360128	11.1543118114365
201340_s_at	8.04494049127973	6.88264304936184	7.80477637795583	6.39746072605472	7.98584193700334	10.5175709744743	9.47796059377623	7.83035674741922	8.41235813720898	7.14771372235215	8.40429006444484	8.16339809435316	9.67083325605577	8.24792751344359	8.1532986828549	8.24982454861618	7.4586116725846	9.53896488745146	10.7930342469056	10.3188816959058
201341_at	9.91408609701272	8.71218305120923	8.34739990950854	8.39016895620018	6.876516946565	11.1249613465888	8.45285896471381	8.9316239677501	9.61507783162923	9.46352437327118	8.93487029119203	8.55765515472542	9.48623167798101	8.2465030982801	8.43128865429159	9.09855851793841	8.59021276140836	9.16339809435316	10.4996466060495	10.4274176112125
201342_at	10.0127641928065	9.02347715183043	8.51491126486135	9.52414989128524	9.20847824221171	9.31650781910311	8.80896417491926	9.5401280385821	9.44563567139944	9.73352382020767	9.23433844869563	9.11348172827596	9.41911748212248	9.07975143109509	10.0102483511753	8.80832068916333	9.30241045042562	8.96000193206808	9.07521171134824	9.69748888805682
201343_at	10.1539319715885	10.7375008699664	10.980210996418	10.2784494582205	10.3773189996222	10.1217925057692	10.2550285698187	9.9109424801156	10.0594796648956	10.2651461823136	10.1362221531702	10.5331350234803	10.6849239068614	11.071328276861	9.99491908871511	10.3478427936382	11.0890531721564	10.0376842162277	9.48623167798101	10.140318539357
201344_at	7.56529252058102	8.02901108665907	8.12256919221645	6.877744249949	8.33494363072662	7.08214904135387	7.65391987311942	7.11790278909403	7.48784003382305	7.70043971814109	7.37155886261196	7.57667329251658	7.55535603863583	8.26865895502767	7.55535603863583	8.03617361255349	8.71046207397916	6.84172158112846	6.52042224852645	7.12928301694497
201345_s_at	9.76105251893802	10.9370059265166	11.1929708450936	10.4614794472862	10.778159285228	9.91229058335111	10.5946978273239	10.4344197306292	10.3731914247879	10.4923539451599	10.3415188232452	10.0184783959659	10.7376698631775	10.8638765202211	10.9257027813513	10.2709960607403	11.1628947993748	10.3163946798613	9.47126876417358	10.0393303455772
201346_at	10.5249334323993	10.582424281834	10.4532706340106	10.0158331642693	10.3157156580222	9.65463602852797	10.0165297482435	9.54051554732493	9.91378699987453	10.432646288438	10.55727222306	10.3127695314044	9.88417051910844	10.4352535379294	9.77280941016073	10.0838781740489	9.98569965236977	10.0973737689902	10.1603756874358	9.77709089613187
201347_x_at	9.679304150357	9.23026066466979	9.67047922046114	9.70666868217975	8.72655877910498	9.53896488745146	9.30355245558372	10.004922678569	9.6077001881372	9.29989485250684	9.8649599151426	9.21795769786411	9.31242920625061	9.0047822634596	9.06447332875342	9.54515755172947	9.77396336843356	8.43671154213721	8.49745269597724	8.76520320665317
201348_at	10.2373294831478	8.44169925684027	9.41468523580722	10.0837452373945	7.58496250072116	11.280422811362	13.0276641452339	9.07333825495173	9.86604249709684	11.2489949026466	9.03562390973072	11.3333230957955	9.45758608425614	12.728345714711	10.5450609954907	9.2635039567056	11.1699876170557	11.5125429550969	9.16967451180875	9.95579518672299
201349_at	11.1569047106189	10.9494619793602	11.007027266894	10.835102979491	9.86990224320795	10.1417239900681	11.0292872269682	10.2933566884778	10.5964693211178	11.0861362250273	11.3855928136014	11.5135795690315	10.9859842076056	11.4694891968567	9.61526179019382	10.3688338135586	11.6578543358157	11.3411852135684	9.77511640443559	10.5967488319278
201350_at	10.9143103791804	9.97039353791468	10.8200991651287	10.7743752728021	11.0098985814835	11.0060455077265	10.3187687426827	11.4440831063672	10.8824137893501	11.2376282458155	11.1297981731871	10.5403218059642	10.3663222142458	10.7689286427944	10.775281048663	11.1158239774362	11.0238929340633	10.7536346188534	10.1856188085475	10.6879879770948
201351_s_at	10.0894504811159	10.4987495005957	10.497352893477	10.9751314569213	10.3830562300056	10.5971214287896	10.9652070911993	11.0700538408213	10.5852442495827	10.8494832936819	11.4122522707594	10.6525761227901	11.1825185042622	10.8532315697802	10.7700857080817	11.0358987873234	10.751460373655	10.2946207488916	11.0031665066652	10.6161812313319
201352_at	10.7157904348663	11.0296323280441	11.3930686308358	11.5974939294477	11.4965542248298	11.1920461788533	11.81974002271	11.2205597113102	10.7604704685404	10.897542972507	11.5575115672617	11.3371758685863	11.7938471244574	11.8153032328239	10.7733865046732	11.3006385539937	10.8627923111104	11.3846758406695	11.5162417325879	11.5139249415571
201353_s_at	9.15076274435542	8.81089291189221	9.16741814583174	8.74819284958946	9.54148386405428	8.97010589061218	9.39531991094028	9.04083764926659	9.31061278165953	9.57742882803575	9.18512320736055	9.22207035524718	8.92985016214851	8.53410830493179	9.67065624911844	9.35469016870116	8.80219321694183	9.80009098762499	9.0703893278914	9.19918154876397
201354_s_at	9.03039125995948	8.4590217038623	8.32553033156756	8.17741953798924	8.46147944728616	8.38327228317575	8.71801906528173	8.07414146275251	8.53877093772463	8.0837452373945	9.5401280385821	8.81762325751143	8.47451716417449	7.51806297565252	8.9579726209154	8.75321674917896	7.80606622608903	9.24293589533958	4.99095486039699	8.66853047018635
201355_s_at	8.5018371849023	8.1333991254172	7.83352263642478	8.11165734626313	8.76487159073609	7.78855521492886	8.2278565730605	7.50937914891469	8.55918586578773	7.63734941083314	5.75755668893945	7.45779126025604	8.34961297182452	7.91049283228871	7.67101024127845	8.05093696522523	6.71424551766612	8.49185309632968	8.66426949231891	7.73809225962049
201356_at	10.6085320589594	10.5198327919132	10.8083206891633	10.5371213114682	11.436451292287	10.5618607083726	10.7329305545047	10.7939283870277	11.2506537177581	11.0347301956838	10.9433206644849	10.8112141175132	10.9158793788358	10.8877537199845	10.2829725622586	10.5958169185559	10.9213946737186	11.3772105303886	11.0398101130482	10.8540891798706
201357_s_at	9.08533966935737	8.57742882803575	9.11660388287422	9.51806297565252	9.52434581646254	9.08587075533461	8.58796498888268	9.32889927925141	9.8349450230622	9.41531924814038	9.79603960882977	8.95971220517869	8.50223511485679	8.55190047999962	9.55573947918052	9.00028174886153	9.36588496767757	8.66888498426625	8.69731512171625	8.70424950200186
201358_s_at	11.8286918704185	11.7337356417061	11.9764567227646	11.1134166114859	11.7681843247769	11.9528868195635	12.507844182447	11.7714482018898	11.9437968195988	10.8496396664374	11.7410455770098	11.776145122724	11.495555266861	12.1812454512095	12.0024986004197	11.7556387102205	11.5845867499596	12.0072025107497	12.0200423685319	11.9712920662636
201359_at	10.7178477543463	10.5796930634588	11.0987558815413	10.7108925107878	10.2650289424582	11.2408509464278	11.8286522070635	11.2407317154326	11.4435134136328	10.7414669864011	10.8191412532642	11.1800334549166	10.3070869376351	11.3006385539937	10.7548040104513	10.8138613387152	10.9898911612845	10.8021932169418	11.1013848195215	11.0450087732231
201360_at	11.7074885546584	12.2776361158491	11.6579882762779	11.7292383532056	11.4628089788396	12.657474770296	11.2708792953288	12.2287886340361	11.4343676016689	11.7505813833947	11.6594608012298	12.1373754378937	11.6811066126662	11.6383001458356	11.8320592762414	12.6704349599024	10.877744249949	11.4235361533895	10.3865092040779	11.8937944812164
201361_at	10.0706576613881	10.0285967770671	11.1361580547567	10.2474528646349	10.0996108119609	10.2488763428371	9.82543584852192	9.92733353171248	9.8910241901495	9.3235051802769	10.8729056930126	10.6960112066085	10.7476894960782	10.1422347237812	10.7081354934478	9.86588789225922	10.2270141936491	10.3000092930765	10.3162815317462	10.0101084534743
201362_at	10.8990547561944	10.352153803749	10.7402867297717	10.4585091465539	10.1721774531737	10.5413870616225	10.2231570402689	9.64583853290715	10.7422252132496	11.2993225134503	10.070255142425	9.55113145277411	10.1540585959833	11.1428090831707	10.191429405281	10.0272148851598	10.3384021287884	11.1746136472359	10.812257542162	10.2680740865554
201363_s_at	10.3810021095509	9.92407018558534	10.3621630116417	10.0560957560381	9.22448410023199	10.131471161692	9.44149177930473	9.70182625841205	10.554109152574	10.6927898349726	10.1437658409755	9.28285676219906	9.52786792735825	10.230380764153	9.8838651545098	10.0023931132672	10.1297981731871	10.4630134134497	9.88645869570371	9.84533322774286
201364_s_at	9.73876783680019	9.34762136856813	9.51431955180054	9.72075727733199	8.69139457853809	9.5630055530624	9.13724734066467	9.64006413604154	9.83051520697684	9.26795708440284	9.55286118792676	9.4178525148859	9.58120058192496	8.44252886873253	9.76254814256653	9.29278174922785	9.2644426002266	9.75838979806978	9.60547951806167	9.94192792470872
201365_at	10.5678610330859	9.96116025813664	9.45594362494581	9.37068740680722	9.1423623789634	9.71424551766612	9.34762136856813	9.37677657188298	9.54882190845875	9.29989485250684	9.01541505238669	9.92733353171248	9.53352441485668	8.85642552862553	9.96794670581271	8.85362145574883	9.61323695471633	9.53954658023841	9.95739229305525	10.1579784499454
201366_at	8.98156728190301	9.43316811541982	10.3465137331656	10.224484100232	10.205548911173	9.71097858274089	10.1007937260132	9.98484564975552	9.41637531658728	9.74416109557041	9.37503943134693	10.3734089602287	10.5734578450111	10.8639539325593	9.84470576441194	10.2087220848627	10.1264463647754	9.97341037703826	9.89223921920617	10.4526530860062
201367_s_at	7.47004872601133	8.84235034341381	8.88233736124948	9.65892551149237	8.66569121703696	9.61654884377899	9.27728740013036	10.0686439425841	8.61691636257881	7.97785230797118	9.6947061119494	9.75120928822302	8.21674585819531	7.36369674483899	9.1053847492476	9.8298812642924	8.93428059364003	9.32508054355428	8.80542144617176	8.85829188728283
201368_at	11.3596946622063	11.049576317156	10.7806217830509	11.8006168322057	10.0527038913994	11.6702579040877	12.1872283376165	11.7913257117639	11.5275258770159	9.93103294150632	11.4328028563519	11.838613044197	11.7108925107878	10.6224179392505	11.6048311782256	12.5803292399217	11.5790330284624	11.6778957841284	11.0378900851425	11.1802821525626
201369_s_at	8.71287086768991	9.26115467261557	8.81698362325538	8.57818396809009	8.75588902600854	9.91273967130521	9.71252700043982	9.81362088286186	8.74986942739684	8.21140163741847	9.50720000048118	9.13468300468756	9.19991768027457	7.92718535782637	8.91079261307751	9.7140737580325	8.4254257345907	9.79376585730965	9.48381577726426	9.17217745317369
201370_s_at	8.1853710292354	8.07521171134824	8.47816289273763	8.30103884990315	7.59916899321943	7.67030217007853	8.21965256510381	7.5909612413426	7.47004872601133	7.78463484555752	6.90568784852686	8.08214904135387	8.15886210620845	8.20261362014849	6.34163000932991	8.69313843834293	7.74752167254042	8.16390121381454	8.14618679149074	8.19081236791614
201371_s_at	11.0944736135089	11.3524297116924	11.3661036075266	10.9752747876095	9.54554371207463	10.4713703874639	11.7098161778764	10.1252843066853	10.1549446556985	10.1961102846908	10.9404604288637	10.6412389324065	10.5853381536437	10.9817813157349	10.6421419713949	11.3610116407687	10.230380764153	10.5873087283335	10.7493666586025	10.6966198469843
201372_s_at	2.10433665981474	4.00898878322726	2.92599941855622	5.6724253419715	3.23266075679028	4.64961545906341	4.95419631038688	5.19770815795585	5.5077946401987	4.51096191927738	5.54225804976692	1.76553474636298	5.36806987653208	5.66959375118833	4.20945336562895	4.92599941855622	3.91647664443772	1.13750352374994	5.5298209465287	5.53294028837287
201373_at	10.1437658409755	10.7591391851739	9.75304956741379	8.49225378930292	10.2470967755202	8.88447581908648	10.2295398577395	9.00618579994629	9.64763830240315	9.62205181945638	10.5739311546315	9.06285565520599	7.72451385311995	9.89026427702111	10.0268000593437	9.94588272347988	9.43191541342428	10.5382859493041	8.84987419379562	8.08587075533461
201374_x_at	1.26303440583379	2.76553474636298	5.80992886572143	4.43295940727611	4.00898878322726	0.765534746362977	3.33628338786443	3.72246602447109	6.07681559705083	2.70043971814109	5.8073549220576	2.0703893278914	5.50143914515887	4.98185265328974	3.70043971814109	1.48542682717024	2.10433665981474	5.86789646399265	2.60880924267552	5.23266075679027
201375_s_at	11.1360939534953	11.862327400518	11.9481846928306	11.4527045584375	11.579787329527	11.2386435763492	12.130280965156	11.4654133526628	11.4231159101471	11.3405733953952	11.0734052060175	12.04739660752	11.9813888961172	12.1825185042622	11.7251105893406	12.0427195670035	11.3424080720851	11.5955372271192	11.4793255615908	12.3953199109403
201376_s_at	9.10878579090458	9.90267658665114	9.75988818322183	11.2269540048658	10.0721326041672	9.60954813899943	10.1983222536706	10.9426611132395	10.5551642801401	10.4371278442728	10.609455797652	10.4958550268872	10.7065823527036	10.0478055540076	10.2744946358302	10.2235190867907	9.66711154207503	10.0906417519178	10.3644630004271	11.0389875568188
201377_at	10.5999128421871	9.62351574149055	9.71338651493703	9.36785153448991	9.35931031689044	8.66853047018635	9.17816685478445	9.52414989128524	9.40599235967584	9.61948637605555	9.95564990752838	9.31944632940715	10.1612578770494	8.71321465299855	10.1740518136308	8.9316239677501	9.94178124227853	10.6558884457067	9.14618679149074	9.97541810405936
201378_s_at	10.3053777856275	9.79571500650173	11.0522283933474	10.3677423510759	9.55036201540073	9.61415768679232	8.87005641847295	9.46454575033394	10.5052160960969	9.88432317717333	10.7593056627925	10.1111356702347	9.19475685442225	8.98042523154384	10.3150363164428	10.0666274090952	10.8131398508905	10.8652693071749	9.92925840863697	10.4215389068483
201379_s_at	10.9565939608946	7.19967234483636	9.16163579323773	10.7442452054693	8.40173284952262	9.70043971814109	10.0548756032268	9.4948555844912	10.0887882387169	9.81922110355015	9.85362145574883	9.49265437101891	9.0331476517817	8.92925840863697	8.78692302215279	9.81985974678364	9.54592976908547	9.74281466986289	9.89935692292311	10.3610664887943
201380_at	8.3562318626554	9.05229633123637	9.26865895502767	8.95011842950258	9.18759951253579	9.33046876659032	8.78234303404953	8.68790052248075	9.31786479839195	8.8382584817133	8.78724960846791	8.61875255353673	8.63008507000212	8.88630626345243	9.08135028058369	9.14593214582052	9.07975143109509	8.45450493755737	9.07654840656189	8.53915881110803
201381_x_at	10.1610058779149	10.2060375462466	11.0319079271274	10.693922488081	10.8600005976252	9.80461506582496	10.2497060569697	10.4868350215631	10.0084286220706	10.9985904297453	10.0445307317387	9.65338252316937	10.5948844028225	10.2505352941963	11.2537293233066	9.87005641847295	10.5712786185146	9.53877093772463	9.74197251524153	10.7741281442936
201382_at	7.58871463558226	6.20359271420771	6.83162393682075	6.74281466986289	7.87835751033693	5.93310047493137	5.95884267524324	5.69766263347052	8.29416121869475	7.1168637576909	7.30651744524982	6.4643415327611	5.63807383718072	6.96231765494231	7.49425558654498	7.50064273606281	7.93899143877554	5.93073733756289	7.70182625841206	6.95070169008901
201383_s_at	8.76387628539072	8.07253459972295	9.06420384242763	8.89542381038297	7.69139457853809	9.15101653889225	8.91019298919486	8.93899143877554	8.71321465299855	8.57969306345875	8.93516504960369	8.93722667397948	8.36806987653208	7.61985314739117	9.06150620693541	8.76719130302781	9.10590850857116	8.75087443965685	9.15076274435542	8.82972273508606
201384_s_at	10.4236411950759	10.0797514310951	10.2573878426927	9.56357763490489	10.2829725622586	10.4286742230718	10.8598453439214	10.3300205158361	9.73063995591679	10.1726775207839	9.68912440491326	10.598889950949	10.2740286490558	9.92109708810679	10.18982455888	9.7476894960782	9.86170728658586	10.4713703874639	10.5890893129096	10.4220647661728
201385_at	12.322913975268	12.0740745458462	11.6282632550853	11.9042206435138	11.4435134136328	11.6310860884578	12.1880633469347	12.1912751706792	11.6611545763048	11.6707890063574	11.5121478585475	12.1489531648091	11.9020735793107	12.4152928365219	11.1306349099449	12.1025006691504	11.8043327261876	12.2345480230729	11.7548875021635	11.9832430310237
201386_s_at	10.9743428834987	11.3638062348433	11.1715521248119	11.0986243088061	10.1279943209764	10.5662443547786	10.5809180421765	11.0294252773048	11.134233776896	11.2179576978641	10.6996592032371	10.9480751584911	10.5346919587895	10.7613850137634	10.7822611162662	11.1146533281931	10.875979672849	10.7303852203214	10.8480751756471	10.8388887547862
201387_s_at	8.73199778664374	7.99774402605963	8.68474862042163	8.72109918870719	9.45573818599339	7.73741636593706	7.93310047493137	8.24460168773681	8.79506558265962	9.92496092138698	7.84674402324487	8.2803068064537	8.33985000288462	8.58195375084882	7.50541460934675	6.60584986719498	8.82495874052852	9.06501215043695	8.39746072605472	7.50382573799575
201388_at	10.0555535932956	8.88417051910844	9.08958289312471	9.67224853027437	9.41066334107765	9.27891401949994	8.64385618977473	9.65946080122984	9.51096191927738	9.43858395646999	10.1400628556982	9.59376458772804	9.00870872983593	8.70009287475899	9.49105137636412	9.6838718686226	9.85377738063857	9.4231159101471	8.65212792773827	9.43337679337504
201389_at	10.2836671674915	6.28725064325462	8.73978060977326	8.19229281447077	8.83605035505807	9.62314990022045	8.80896417491926	9.13545278418517	10.1381437825102	9.06528148583228	9.68071114307209	8.47735352663456	8.61728378777903	9.40045254027644	10.0272148851598	9.5702352149746	9.08878823871691	9.79474076107975	10.2723965090375	8.64565843240871
201390_s_at	12.6105173664735	11.6466037092981	11.1177080276977	11.3302446586223	11.9692785850074	11.8249587405285	11.0195907283579	11.8977320321255	11.5330376592122	11.7533003327971	12.2364926183813	11.7399493361685	11.452550135634	11.0049928809992	12.1351962366534	11.6837403098851	12.6979449251477	11.3557364978157	10.8962567096346	11.6533377349713
201391_at	10.2730962237263	10.4861310961815	10.3503867423128	10.6782480045991	10.2300204357056	9.46107011403305	8.46882765523095	9.74247786700368	10.0674343607565	10.5174725541011	9.96636124729361	10.0173652052927	9.38930867290642	9.13596574242734	9.72809057366497	9.71681946132995	10.3431857154479	9.80864246791806	9.90267658665114	9.34274139913981
201392_s_at	10.0850740530368	9.63263175211247	9.24412594328373	9.02901108665907	9.29989485250684	9.42710328715284	10.0448039176969	9.70407654809158	9.37395265537019	9.43149760425805	9.34029521043048	9.81922110355015	9.22593041117105	9.6585685412961	9.76917666348914	9.50600998525763	9.3264294871223	10.0159725079736	9.62058641045188	9.50819093055715
201393_s_at	11.3716133111256	10.8529975876133	9.9699620454512	10.5660540381711	10.1413408210939	10.5919897676151	11.4948555844912	10.8188218079176	10.7979046562154	10.2325408469668	10.3028673609729	10.8610869059954	10.35149140932	10.8727518219544	10.4337940587549	10.2434120323211	9.57780644747015	11.1509530944436	10.8207374198716	10.8583695998547
201394_s_at	10.2733293865617	10.059885201101	9.91871419083189	8.80638850801618	9.99830835035429	10.7234903021434	9.66853047018635	10.2387629800357	9.89117612475454	9.2240016741981	10.1340412078707	9.06904691126817	9.45820152473794	9.01429949459603	10.0631253934588	10.4145795399911	9.43983088398139	9.31831684133499	9.87098112422465	10.2429358953396
201395_at	10.7450860348677	11.0673671320214	11.3074285251922	9.68492390686141	10.9937875631348	11.0632602436754	10.6580329203355	10.8905682903066	10.7407083608473	9.5696657675463	10.8715972656139	10.459636532357	10.6663127813048	10.38499954473	10.3606276461929	10.8347870493373	9.84030586326225	10.6116703603498	10.6327226219541	10.8461955444719
201396_s_at	7.75955534320631	8.42038134119664	8.00730764684644	8.00281501560705	8.84454885592944	7.60584986719498	7.40854204229686	7.74685018309805	6.19179950106508	7.71904650392994	6.83289001416474	7.88325423134128	8.55688918972687	6.22881869049588	7.97039353791468	8.03232128705788	7.53605290024021	6.76553474636298	4.34340782229781	8.95564990752838
201397_at	9.80622737605188	9.19672506078603	9.68597517849468	7.00112666545428	9.36106648879432	9.16666523894805	8.8999610665839	9.31015831794782	8.34473974580299	8.04930403348226	6.72519581722666	8.25597274199961	8.78365308639007	9.40896655165431	8.16239132875691	8.48099210369791	8.2728630232019	8.67948009950545	9.97484475281847	9.2791462440543
201398_s_at	10.3024104504256	10.6348110501717	11.2622123238964	11.3464029228395	10.3079976581204	11.8411318675069	11.7413827143698	11.5879649888827	12.4999455172784	10.9571746099102	10.6771910851079	11.1548813837628	11.4042900644448	11.4863825375333	11.3427413991398	11.5696657675463	11.3020676725265	10.7677706487767	11.9579726209154	11.9276668673245
201399_s_at	7.97498811199193	9.08001802908917	9.87236707249455	11.2238207228371	8.63626208880638	10.6406064686239	10.0194517337009	10.9118413555596	11.6633357234784	10.606127566668	9.85580287214591	10.0608310091691	10.3350553246872	9.45038647903429	10.1508896472047	10.5778064474701	9.58890198640921	9.89572673847666	11.1677317411032	11.0238236453453
201400_at	10.7279204545632	9.81121411751324	9.43024345027508	10.8662743732926	10.3357253069164	10.5516121428265	9.6748984331333	10.3486175138659	10.3497235358772	11.2801907922169	10.6372588319575	10.0170867733627	10.5381889320524	9.68053534400517	9.54206454228344	11.1002023902259	11.1699250014423	9.86108690599539	9.96765857019344	9.98754825895374
201401_s_at	4.51727569320958	9.21601826548884	9.38801728534514	8.95448714700532	9.82797776313769	8.36894291440495	8.32192809488736	9.24531501039208	8.57931593758001	8.69696752623429	9.67419226814568	9.045213599665	6.87528859822269	8.30924896081662	8.77544567410286	7.81378119121704	9.50937914891469	8.0805510773276	7.5022351148568	8.46638240881356
201402_at	4.74953426766926	5.6409679104499	4.24031432933371	3.90689059560852	4.6667565918848	3.68929916053589	3.90689059560852	4.04439411935845	4.13750352374994	5.08746284125034	4.98185265328974	3.74416109557041	5.02236781302845	4.41953889151378	4.24792751344359	4.23266075679028	3.96347412397489	6.08958289312471	4.46597446450407	4.04439411935845
201403_s_at	9.87421293483087	10.4807902010958	11.1356451648999	11.3498340914572	10.5036270059835	10.0915676162894	9.88630626345243	9.86217239702164	10.1809037091794	11.003025920518	10.5920832336539	9.07921808726614	10.678864183582	10.5291376905174	10.3790533991589	10.6424127729051	10.7863513181465	9.11582397743624	9.73301532168596	10.5783726913608
201404_x_at	7.3110671022556	9.05988520110095	8.9086928382425	9.07146236255663	9.10800164646591	8.37764435839991	8.09275714091985	8.94661390541276	9.01178633120661	8.99520183149718	9.00337736020232	8.95913257678966	8.71527564626461	8.67171796512923	8.91617804254471	8.43003431857349	8.45409362036545	8.973553878808	8.70390357344466	7.83605035505807
201405_s_at	9.7994435310716	9.2465030982801	9.5480512380126	10.2096970435353	10.0225065270366	9.24317398347295	9.75438647939723	9.38348830399534	9.99491908871511	10.0301153309081	9.21626083716506	9.35996913189887	9.85984534392145	9.10747864662662	9.42731284413497	9.34872815423108	10.3389591754152	9.30993103239542	9.06420384242763	9.43295940727611
201406_at	13.2992938905364	14.1572916646824	13.0778004345278	13.4859424864048	13.7021077366479	13.1286388128526	12.9608164771396	13.9078764759892	13.7429619963926	13.4837905903293	13.6962938215731	13.3043513216632	12.9494984566497	12.9938583094897	13.1618089717451	13.8960296029768	14.4926043043867	12.4305570909968	12.3159986226286	11.9999647775231
201407_s_at	8.54728015566346	8.92005505480697	8.68053534400517	9.63117705570398	7.39660478118186	8.75688985507462	10.2215871212648	8.58608916617544	8.76785339346663	9.58796498888268	8.21529030565123	8.94046042886366	9.80186999636449	9.75020450927987	8.76619759730084	9.6269866144248	7.76221591572778	9.54882190845875	9.62113611327464	9.59339112279174
201408_at	8.55151601762801	9.18611423954164	9.05772102287267	9.26561504648446	8.97470137939814	9.37851162325373	10.8323362420369	9.03452387533439	9.4890451251148	9.07788386443832	8.4643415327611	9.29530976985874	10.0563667610245	9.33695280016052	9.09855851793841	10.5611924625187	9.27868175755934	8.60436789989375	8.69696752623429	8.84235034341381
201409_s_at	10.0363110055388	9.84658733630028	10.1769211116444	10.5474729648907	9.83431302434839	9.89587817867424	10.4897476304528	10.4715736125722	10.036860446673	10.2411489808125	9.72041528490633	10.237209960755	10.6557095955185	10.3021819408756	10.018617484425	10.944126373411	9.46597446450407	10.0722666151321	9.68141412519875	10.0380959246845
201410_at	10.382515955483	9.48603050736912	10.4208023816318	10.6147098441152	10.780539767472	10.0936816491482	11.2192895468488	10.097505455818	10.5834589101308	9.92703716872029	10.5137275959524	10.6085320589594	11.1389117181427	10.8494051009478	9.68667560090965	9.93280529435931	10.6477282319678	10.610286657081	11.1325639907827	10.9329528921947
201411_s_at	8.19475685442225	8.95884267524324	8.79051141189419	8.93987301230795	9.1003995290872	8.72109918870719	9.4722846750957	8.51214785854752	9.00253376108996	9.11971929536625	8.78692302215279	9.19475685442225	9.39167321868639	8.73097953342592	8.93987301230795	8.56033283421244	8.75688985507462	9.10956950937069	9.12101540096137	9.17392693199981
201412_at	10.7847984071518	10.3724297923341	11.5867928855401	11.1053192659604	10.9135626363209	11.397567683466	11.3721032552983	11.6349925098337	11.5485811181651	11.2585660338899	11.7373741120662	11.9753464476141	11.3618341422871	11.7845939522614	11.2015113445001	11.451108058506	10.9597122051787	12.0013730062798	11.7680602344311	10.912365441052
201413_at	10.7225514087247	9.4542992936199	10.6665790840358	10.7228075311695	10.2144405546665	10.7342862320963	10.1080016464659	10.4300343185735	10.0302533020305	10.1852471236192	8.8838651545098	11.0179219079973	10.3125426568889	10.7418882727353	9.71921767258897	9.75572215364228	10.8617848154055	9.57856138994729	9.60139939053183	10.6635581042173
201414_s_at	10.4007727241226	9.87498134765377	10.3567820686195	9.40023904489449	9.67171796512923	9.54554371207463	9.91692443142829	9.46801303350355	9.95172182905633	9.61985314739117	10.1344263202209	10.2918613695852	9.26373867484504	9.87667041659769	10.0690469112682	10.1816492238153	10.1534253628428	9.80429238744274	9.48562808197156	9.48058827023386
201415_at	10.9065148448469	10.5364415049674	8.79344074293286	9.30514974563003	9.95041008927126	9.00646634346509	9.21601826548884	9.07199858075306	8.6906964439777	8.92065059456398	8.99265514938683	9.44066157065521	9.91931028423605	8.90086680798075	9.59712142878957	9.16691625156997	8.80799883862303	9.43087066354815	9.36501007678303	10.3761253892762
201416_at	10.3131097762959	10.43410692861	9.99633224882505	9.22713456368307	9.04412085578327	9.9086928382425	9.50203616359938	9.75838979806978	9.39403389536778	10.2256894600154	8.95332344858296	9.31356331136435	9.2807707701306	9.30172481316556	9.07333825495173	8.15835722604901	8.09803208296053	8.46719795153787	11.2063428591466	9.55343730575441
201417_at	11.8257140886706	11.520667784385	11.0979004441958	11.5536772869651	10.3847837500934	11.6313589729908	11.6030235508356	11.3889859343701	11.1548813837628	10.9500455053465	10.6308131522991	10.9111672514865	11.9133382378695	11.3369528001605	10.6463786995434	10.7128708676899	9.56224242422107	10.7324218467981	12.3638062348433	11.6767504733582
201418_s_at	11.1225691922164	10.5951642208368	9.52591226074335	9.10643207781693	9.18710459141914	10.3966047811819	9.6748984331333	10.1214040056885	9.27449463583016	8.10223819393074	10.0828143376723	9.61470984411521	9.83273181524569	8.91318861950889	10.0913031442372	8.53488645761565	7.17791779219584	9.2644426002266	10.6927026709669	9.84203599652491
201419_at	10.6704792204611	9.43941536121329	10.0113670446817	9.03644838544088	10.0942096736909	9.27332938656167	9.3566720442121	10.3813266388608	9.78299820892041	9.06339508128851	10.2826251341917	10.4967539334459	9.37351771565002	9.60232770601389	9.89512081866898	9.65302417864669	7.29829173062012	9.76171743197705	9.05066493825338	9.60251329745184
201420_s_at	8.10223819393074	9.1009251010569	9.24126817732937	9.08188283689867	8.95739229305525	8.63008507000212	8.57705110973515	9.21771541135067	9.21140163741847	9.43733595030143	9.10774017024573	9.24697805961472	9.28169825009883	8.75522142070237	9.3110671022556	8.5274770060604	8.97039353791468	8.43546191447928	8.81985974678364	9.17717034634152
201421_s_at	9.29232163280204	7.49825086752783	8.60028462289809	9.21601826548884	8.70217268536555	8.50104099556592	8.95419631038688	8.61286849729104	8.76453989857671	9.30651744524982	8.93310047493137	8.32057493389316	9.85517994681633	9.64943582947457	8.45450493755737	8.01680828768655	8.58721495245254	8.62570884306447	9.52493343239935	9.65642486327778
201422_at	9.7099453802325	10.0030962153041	10.2685420003001	13.34206077449	10.7747870596012	12.669483029307	10.4300343185735	13.1345546681629	11.0621136148628	12.4762145867784	12.4367896079385	12.8083206891633	11.787657737425	11.1198489583368	11.5830827675029	12.4527817636414	12.3997318667042	10.7699204698453	10.7869230221528	12.9089554772895
201423_s_at	9.75722331053453	9.60862445944877	9.50541460934675	10.2401950539799	10.3306928397508	9.30012372456901	9.21577565302028	9.80912500152228	9.46168407036868	8.86418614465428	9.74685018309805	9.30514974563003	9.58552594343126	8.14414836650889	9.65963918701565	9.96000193206808	9.51036858386252	8.99746178111285	9.20187886329997	9.33226037817218
201424_s_at	7.96981818594658	8.47045552004783	8.48260630810786	9.79863380155554	9.24126817732937	7.92362461136832	9.55842071326867	7.77478705960117	8.4606606646076	8.23840473932508	8.4148966042115	8.56909609526213	9.27192984397086	9.14312807294381	8.2001629739997	8.84611717333673	7.75087443965685	9.39102872681019	9.07761687174007	9.39895740870636
201425_at	11.4601486893579	11.4828079567267	11.6301761003862	10.0480781206135	11.716004875915	11.8822991456808	11.7193032493035	12.52321888316	10.7294508048002	11.3478427936382	11.6251152071648	11.3122590135636	10.4587141913298	11.5628624971492	11.2695942516834	11.5432735384498	11.7362750768222	10.8027586787641	11.2453150103921	11.1769211116444
201426_s_at	12.3826240265749	10.1173833669315	11.3973002750685	12.5865114389842	12.2680448369068	13.7579212333824	12.539643506238	13.2535372899319	13.1417399532338	12.4632689159813	12.6082317164911	12.059885201101	13.0451623957807	12.2992366430049	13.1099122523694	12.5681698977671	11.9463945897407	12.4761386254757	13.8780892409931	12.6779838473081
201427_s_at	8.3264294871223	12.7986338015555	12.2454041509303	10.813781191217	5.4093909361377	10.7804577472303	9.91587937883577	10.0848083878044	8.74180402530956	10.7535510546007	8.78659636189081	11.4670450723896	10.3352786866695	11.8801957289431	11.0871313015405	9.25195573576911	10.5688111747436	10.5808238499628	11.9580088836569	11.2557367568775
201428_at	6.98299357469431	8.63843591399047	8.59320435406329	9.71321465299855	7.21334728173344	8.05473996697031	9.80719389800019	7.87344411251538	9.61157815474208	7.62205181945638	9.14006285569821	8.30879406721648	9.89875252616484	7.96981818594658	8.22013644739608	8.06608919045777	8.80896417491926	9.99675592707416	8.17642251304224	9.17941152317403
201429_s_at	14.7808575518721	14.8925997340571	14.7405186421119	14.1942489905507	14.7339209600086	14.6325692757761	14.0992491724569	14.6177257222413	14.6157618089964	14.4417640874515	14.8408369202776	13.6632245202532	14.1839454717572	14.0041677866183	14.8532559407404	14.6470311311731	14.6245727300454	13.8827576657072	14.1957182281473	13.8241632097442
201430_s_at	6.89965902637744	3.54843662469604	8.36106648879432	6.27798474729977	7.79766152585376	9.05799172275918	7.22207035524718	6.25171909260596	7.58871463558226	7.18189764310839	4.33628338786443	5.64961545906341	8.55190047999962	5.32192809488736	6.97039353791468	5.06177619758669	7.34961297182452	7.72246602447109	10.3838122745886	9.44770316249688
201431_s_at	8.91945926911157	5.39917109381982	9.48623167798101	7.35931031689044	11.0400156788479	11.361450366599	9.86928537733393	8.33539035469392	9.68088692071969	8.49065034924802	8.39016895620018	8.13185696060879	10.5125429550969	7.94661390541276	9.10669379120375	6.06608919045777	8.70942850136835	9.20334800297976	12.1450723846989	11.2330204264745
201432_at	9.48623167798101	10.5804470195987	10.7264736317009	10.0036584503232	10.0683752342502	10.8891236562942	10.2819300269554	11.3123724775857	10.5976801437159	10.0980320829605	10.0165297482435	10.8999610665839	10.1562095120314	10.8380220583045	10.71741938799	10.0099685422061	11.0424117847647	9.74449750574819	10.8370759770372	10.8819551600019
201433_s_at	11.0770159574485	10.43410692861	11.1692986957928	11.3474552774605	11.6334947846076	10.8961810113875	10.3688338135586	10.4306616227536	11.6578096862315	11.2820459014217	11.4574321831049	10.9308112442272	10.5299185281203	10.6862378767518	10.7622989796102	11.5070513022479	10.5898383757722	10.4850242333234	10.5476657483534	11.2905372943166
201434_at	8.55535603863583	8.83320635997039	8.38629363515099	8.6724253419715	8.68053534400517	8.77774845997228	8.58195375084882	8.92035285541508	8.14363830992204	8.46842040186455	8.40641761982361	8.7882289240667	8.47451716417449	8.63190458725792	9.37569110419135	7.93191939010004	8.93103294150632	7.96462966672059	7.6006563078263	8.34872815423108
201435_s_at	9.00842862207058	9.876516946565	9.27006167272776	10.2833199066784	9.26959425168337	9.23959852924912	9.37438746400546	9.29255170935797	9.56395889681009	8.83857365266832	9.83668159332712	9.60251329745184	10.2612722277218	9.79587731679508	9.4801843236987	10.0245856382783	9.95637615724967	9.68211676495007	9.22327773253824	10.0080083584251
201436_at	4.26303440583379	7.54148386405428	6.93428059364002	7.21529030565123	7.21916852046216	6.92599941855622	6.79571500650173	6.26865895502767	6.52512925120397	6.46597446450407	5.54225804976692	6.91528186586766	7.52591226074335	7.40002551791402	7.82336724004624	7.35931031689044	6.86418614465428	6.60139939053183	5.90448409790142	6.83035674741922
201437_s_at	8.59768014371589	9.46719795153787	8.46311561989236	9.07681559705083	7.36457243229586	7.37242979233409	9.15253836924527	8.44542875923832	8.00562454919388	7.80928581019891	8.17192735435346	8.18239435340453	9.69017262126421	9.44687652156844	7.87221314397577	8.70424950200186	7.92005505480697	8.4524471779147	7.89178370321831	8.66923941125265
201438_at	12.2163517910297	8.91079261307751	10.087330234509	10.8036468140833	10.0215352487805	13.4191701650285	12.5122960324336	12.4032783754711	13.3752159551435	11.9983788753728	12.2300504665138	12.4055403833769	13.1205132982168	12.1775752609146	12.7611148675551	10.593017561153	12.1478408936723	12.3723209548673	14.0443770419013	12.5350809302237
201439_at	8.72758015616773	9.07387377650238	9.59861085469642	8.71390197794766	9.44501484586842	9.67807190511264	8.4882418427773	9.41764157913863	9.06555077095502	8.79344074293286	9.83510297949099	9.22351908679073	8.46474993900329	8.43045255166553	9.20236874277526	9.04302728359455	8.94456566142482	9.0948694327187	8.94924309625241	9.17092652528738
201440_at	10.956303548727	9.6838718686226	9.45512169355147	9.57572831636378	9.18883607303053	9.83967620911548	9.82607174717283	9.93251005337989	9.62314990022045	9.71647653405453	9.86727873970966	10.0170867733627	9.60251329745184	9.70321146739115	8.92718535782637	9.59058704991503	9.37046946058112	9.59879692486382	8.99350454301801	9.92273304987684
201441_at	11.201940107332	10.7627972624982	10.0112272554233	10.8978454560055	10.1082630753043	10.4277318668044	10.3340497675996	9.28378290252352	10.6089016254144	11.04569141497	10.4280460539584	8.85424505422013	11.2811186449965	10.7919768208987	10.1426176554466	10.6007492140981	10.4962546100613	9.73080975466246	9.86774205771639	10.711839019959
201442_s_at	4.35049724708413	6.00450139223494	7.64385618977472	6.0703893278914	6.67948009950545	6.52042224852645	5.84549005094438	6.53294028837287	6.48058827023386	6.74146698640115	6.61323695471633	6.80992886572143	6.33091687811462	6.56224242422107	6.62789861587175	7.13031314554346	4.56071495447448	6.2364926183813	6.81890167588564	5.84799690655495
201443_s_at	11.3476213685681	12.1807172703102	11.7563478255166	11.2721631953731	10.8572812427295	11.28909670242	12.1063012033177	11.4018394906906	11.0950013483262	11.4302434502751	10.6054795180617	12.4230633711336	11.7760217152528	12.0978346203089	11.7367401554532	11.3277210422342	11.7344979416926	11.7198166030181	11.6704349599024	11.8464306323365
201444_s_at	10.212982673238	11.4292498045839	11.4695909455725	11.1824564301688	10.2358945604857	10.7004397181411	10.6220518194564	11.2474528646349	10.8851625079097	11.163586784713	10.640787200856	11.9573922930552	10.9181924069885	10.8789705101511	11.532696832519	10.4039706603534	11.6053406126225	11.0179219079973	10.6933127084453	10.8392037880969
201445_at	10.1424900228512	10.0758802137655	9.14618679149074	7.85112436288675	9.08666701791074	10.2485206049384	9.60492381604252	9.98953642056108	10.5675758685241	9.10983065427879	9.70217268536555	9.53780079779103	10.7552214207024	11.0520925079709	9.08241519669839	10.0283205045575	9.59170933316174	9.73843008775478	10.7657833511554	9.90884292355248
201446_s_at	9.46882765523095	10.201143732053	9.82241149636048	10.6162731432257	10.1868570671772	10.344739745803	9.61581352518973	10.0540615943425	9.68457331268207	10.3981023516116	9.4708621994137	9.84909228762457	9.96217303110971	9.61599738997567	9.50858711208948	10.597307691141	9.27705487614873	9.58402294025754	10.6272602753989	9.95637615724967
201447_at	9.0805510773276	8.60991744529631	9.02790599656988	10.1716772121698	9.21965256510381	9.76420813013995	9.31310977629589	9.16087986183931	8.84014847548695	9.60529430783728	8.86139712963725	9.66977088852552	9.35424938194524	9.08878823871691	8.71904650392994	9.14720492494223	8.79960542245267	8.53294028837287	9.74550626586916	9.45121111183233
201448_at	9.56014173612078	9.46474993900329	9.54032180596415	11.1014504816311	9.87190523765919	10.651769271418	10.3998119593257	9.30765620530649	8.98697970917658	9.72758015616773	8.53838296003212	10.2928967554092	10.0897152929817	10.0796181136214	8.60843965255159	9.84517638749257	9.31854280970272	9.81025028602818	10.9844184588011	10.5893702570618
201449_at	8.25029841790633	8.27519333390221	9.14210705730255	9.51214785854752	8.7921395522779	9.28123458464702	8.84611717333673	8.94602898951548	8.16390121381454	9.06150620693541	7.93191939010004	9.37003346932943	8.90959311598834	8.46638240881356	8.09381367340273	8.91856512898944	8.17242750864548	8.1814007617393	9.07119417870217	9.27006167272776
201450_s_at	8.09064175191785	8.44749654666539	8.30560578958543	10.2139547578639	9.40535423432483	9.02652344251977	9.47654370621426	8.94749083485373	8.40130620600602	8.88843885074524	7.77412814429358	9.57667329251658	9.25668046585039	9.53118648855292	8.01569380710515	9.27006167272776	7.68158981722124	8.80896417491926	9.65481501184696	9.62113611327464
201451_x_at	4.25550073314839	5.65248649491816	5.47897180503294	3.98185265328974	5.27798474729977	3.97269265400426	5.35402893805439	4.39231742277876	4.73876783680019	3.97269265400426	5.88508622529017	6.33628338786443	3.0703893278914	5.01792190799726	6.53605290024021	5.09592441999854	4.33628338786443	3.44625622988956	3.877744249949	3.32192809488736
201452_at	3.39231742277876	6.43962313755712	5.0574502721839	4.93073733756289	5.1333991254172	4.43295940727611	5.54843662469604	5.79960542245267	3.99095486039699	4.10433665981474	4.0703893278914	6.13750352374994	6.24412594328373	6.29094040240368	5.3037807481771	3.48542682717024	5.87528859822269	4.24031432933371	5.90448409790142	5.17791779219584
201453_x_at	10.7955526779456	11.1542485117396	11.5225815312548	11.2116449865024	11.3363949781527	11.1166038828742	11.7058483435089	11.2884623859859	11.7912443024565	11.4558922679502	11.1702380523366	11.4476515113131	12.0324934854134	12.1249290466025	11.3330994308145	11.6842664728697	11.7792679294204	11.158988298646	11.1372473406647	10.5996339437668
201454_s_at	9.23935985027747	10.5094781229511	9.30309576199305	8.85642552862553	9.28909670241999	9.43962313755712	9.64150990345892	9.2252074369435	10.2240016741981	9.86712426730297	10.8498741937956	9.59861085469642	9.77412814429358	10.1044677126414	10.4458425538893	9.7460103815487	8.27192984397086	10.6001916867019	9.60177078840771	9.09434164963585
201455_s_at	10.0050630800135	10.4049286605634	10.5546847723612	10.1723024863272	9.97627770391054	10.0651468244199	9.897542972507	9.83225711437793	10.7023458676526	10.0200076319992	10.3695973462787	10.2132257558065	10.04726026626	10.3884478763171	10.2033480029798	9.48643282054542	9.98441845880114	10.357002092265	9.48179943166575	9.50700173276412
201456_s_at	9.23242092717608	10.0887882387169	10.2197735508929	9.85424505422013	11.7394852910909	9.72451385311995	10.0776168717401	10.601585101421	9.91737207947684	10.803485375596	10.4516232515411	10.2798426935203	10.7158762151107	10.1027630966256	9.16289479937478	10.7205862912529	10.0979004441958	9.33762190199251	9.71235503607453	9.92985016214851
201457_x_at	9.11712358570437	11.1158239774362	11.0830803703193	11.067501586359	11.4824046313003	10.2751933339022	10.5193413940267	10.8724440305956	11.2277362632542	12.2211339423571	10.7290258703207	10.2201364473961	11.4501802471648	10.7574733515602	10.0501207303854	11.1458684773794	11.149048462446	10.3621630116417	10.4905500750488	10.5358585586166
201458_s_at	10.0632602436754	10.5788443915582	11.0385075156837	10.8913280433606	12.4915274513244	10.8861538150938	10.8574367725961	10.9097431076754	10.7006131085675	11.4398308839814	10.8595347863827	11.0166690246872	11.4109812670438	10.9320670785929	10.0733382549517	11.2229156254355	10.607422791237	10.3037807481771	10.1831390983445	10.9657842846621
201459_at	10.2508905357233	8.6667565918848	8.52943055414615	9.29416121869475	8.81570350334807	9.35138098067433	8.80477637795583	8.89965902637744	9.75572215364228	9.1009251010569	8.84674402324487	8.5894638929561	9.25006150271721	8.45655976633501	9.06150620693541	8.74180402530956	9.21941056308346	8.79246495997995	8.69939893773701	9.26561504648446
201460_at	9.76719130302781	10.205548911173	10.281350514981	9.88554386051713	9.99689712551234	10.5062083893067	10.1048607997082	9.88310146011851	10.4443937530666	9.93177168648682	11.0955288901699	10.4316020678938	10.3530365234956	10.5316738690653	11.0153453552906	9.22037832769523	10.3297963382207	11.1435107675942	10.9587701907535	10.8209766926212
201461_s_at	6.91169158187234	7.81826260830447	9.05717947067379	8.61102479730735	7.55074678538324	8.51648798090998	8.01680828768655	8.8635668293235	9.23697088625934	7.8801957289431	9.99095486039699	9.25337478018603	7.90508609876177	8.19130601891869	9.41721961509909	9.1494931015375	9.41320478925258	8.54650866097081	9.05256805080415	9.1550711912457
201462_at	11.4228006473624	10.3954270271775	10.3510496440128	8.91199111369962	10.3711232005096	10.6089940022379	10.9873350790434	10.7538852825741	10.0575856538798	7.36018867006271	9.64529816394863	10.5139249415571	10.3622726181026	10.2002856052243	10.7412141555378	9.97556140627362	9.9579726209154	10.9424411958018	9.70787675274333	10.1646555641799
201463_s_at	11.1020413061732	10.7659490638871	10.9319193901	11.0499846463367	10.6520382720168	10.4724877714627	10.9061389961954	11.2207410721235	10.8652693071749	11.8773991763876	11.319672120947	11.3246868639773	11.5198327919132	13.0427537609772	10.5679560754155	11.1281232423867	11.1417239900681	10.9871218676278	10.1828908927455	11.1147183891884
201464_x_at	11.5708044377245	13.0108602441631	11.8816493260846	11.8514367359617	11.923476056043	12.5036518489821	11.6522175778884	11.5631485947918	12.4596877562395	11.2712879329298	12.5346676445924	11.9008668079807	12.3462089842865	12.4449372238893	12.3344688348982	12.9065524243273	13.6019912606676	13.358774808082	13.1276880864466	12.360298426618
201465_s_at	9.17142702660754	11.1711142336308	10.1337844091799	8.98896865391035	10.6158135251897	9.9261477142896	9.49024921062708	9.23122118071119	9.93619623005156	8.32508054355428	10.8917837032183	9.86573327085176	9.54785850605842	9.98028241166144	11.0367917779736	10.5966556676747	12.3708780827501	11.3741157239657	11.2776942269418	9.88935185259465
201466_s_at	9.03397354344106	10.5381889320524	9.22905911963416	9.46964181723952	9.0698525111258	9.80992886572143	9.55803798477699	9.00056344271011	10.3373989025267	9.22013644739608	9.57553924683453	9.29347164883813	10.4230108302067	10.5777120518774	9.93972612079014	10.055418020769	11.7259626417165	11.2042654561368	10.7686805794539	10.4434616122274
201467_s_at	7.35931031689044	7.28447711781042	7.45779126025604	6.01792190799726	9.25313836969129	3.68929916053589	8.15177765473205	7.54303182025524	6.78920757534735	10.4197495500585	6.94836723158468	6.5894638929561	9.23002043570563	10.7941721472785	7.95477792500507	9.12928301694497	9.32463061526719	3.91647664443772	5.61765111942733	9.27635707925924
201468_s_at	10.2485206049384	8.81826260830447	9.16113188298431	8.21916852046216	11.4818498746664	8.26912667914942	10.5473765634981	9.17242750864548	8.38930867290642	11.5244437690742	8.73403213956493	9.73792331588344	11.4181688606915	13.340921051186	10.3024104504256	10.0919642334853	10.6494358294746	7.49505552836802	9.19672506078603	11.6409679104499
201469_s_at	9.17567429189613	7.83857365266832	9.01597250797357	9.15025502130218	7.33360262826828	9.52120781622399	9.18289089274548	9.64349547092277	10.3008101229838	9.36457243229586	10.8805783965247	9.52610794674445	8.13750352374993	7.93722667397948	10.2098188670558	9.02652344251977	9.65928239338433	10.9796395471692	9.42227505624547	8.46923479366766
201470_at	10.7078767527433	10.0644733287534	9.83273181524569	11.1562095120314	10.2270141936491	10.0152756548272	10.7685978821944	10.9590601068642	9.86108690599539	11.2608019498134	10.2387629800357	10.0709259449855	10.3970328170968	11.1461231342868	10.0251395622785	11.1621395275448	11.0548756032268	10.2284579716439	10.0552824355012	10.0602906233436
201471_s_at	11.5102202118728	11.8078378864233	11.6812823421394	12.2045405783525	10.9529596002441	11.3137333502638	11.4113520921431	11.2416257078027	11.6409227351735	11.5937179098977	11.1508896472047	11.8609317691555	10.8908722395421	10.7573066623583	12.2234285836777	11.7074022742301	12.0273876940528	11.0035179121086	11.1266399501552	11.4735028246538
201472_at	10.0015489382631	11.2206806210522	9.95274124718649	11.3227168530814	10.3934977170285	9.52786792735825	10.5297233583364	10.1366066838573	9.78381675932018	11.281350514981	9.9242186797485	10.5676709296411	10.6811505470413	11.5233169123127	10.2409105582304	9.83888875478619	11.1081977225358	9.63081315229913	9.50163817875799	9.57969306345875
201473_at	10.919980595049	12.5909846250846	11.7058915308596	11.8212956612365	11.3020676725265	11.4332724581704	11.892504870462	11.5445298206333	11.2558547542636	11.1145882642636	11.4037044362489	12.182828834673	10.5369271137238	11.9108300812966	13.0613543149869	11.7522551893555	12.69431435322	12.0665937763123	11.2049989988199	10.1830150008828
201474_s_at	11.5023843102971	9.30149619498255	7.90086680798075	8.88874324889826	9.02236781302845	10.4056733322819	8.94719858426206	9.54920708935568	10.0520245604828	10.1483494668832	10.2070143201775	9.83668159332712	7.98527271425345	9.84690069317399	9.76553474636298	10.2783332945229	9.73978060977326	10.829564188458	8.64781815592715	7.98413359454098
201475_x_at	10.2403143293337	9.79279029430106	10.2992080183873	10.726643921484	10.5015386653908	10.4442902115988	9.84737060090548	10.3232799878873	10.2588015567116	10.134939643493	10.6964459759337	10.6254348876171	10.35766196194	9.34407393775754	10.5201275503249	10.612684233284	10.6233328324518	10.2718131541143	10.6145258151538	10.2083563054292
201476_s_at	9.38175923108018	9.80815977286838	10.0922285843868	10.2362534249727	8.64853734589263	9.12928301694497	9.351160098022	9.86170728658586	10.0172259960447	9.96405201104085	10.4610701140331	9.82320799339439	9.06528148583228	10.0241700556624	9.67207169690516	10.0623160273557	9.96751448080097	9.34340782229781	9.15860968821448	10.0463055164936
201477_s_at	12.067232665152	11.7987957838205	11.5986108546964	10.7371628241466	10.8410925446934	10.270762520466	11.9261106417853	11.1016474500308	10.8252768300549	10.4356702609366	11.4282031218805	11.4762399063239	11.1080670081169	12.5123948065704	11.3366181328385	11.0913692667956	11.0989532181481	11.2376879909254	10.6769267342064	11.5892297918244
201478_s_at	10.1386557850144	10.3385135553218	9.58627685823853	10.6342665342034	10.3385135553218	9.7893706193709	9.38499954473004	10.0910386236936	10.1909357965034	10.9420745922269	10.4691330198296	10.6230584254057	9.32777717058405	9.17766868660239	10.3572220823601	9.95681173166275	11.3266541884764	9.57705110973515	9.15658875278909	9.8976942221838
201479_at	11.3601337886536	11.4692856778945	10.9078670898291	11.3826240265749	11.3925320935687	10.5728896684206	10.7931968590609	10.774045758716	11.5305038791052	12.0089187749758	11.2674889808812	11.3550757466691	11.1787270884492	11.4828079567267	11.2800167533674	10.8066301722242	11.6531137731222	11.3139033691245	10.8749045247862	10.8529975876133
201480_s_at	9.59656249740495	8.36325870170799	9.13493964349298	9.49285462017475	8.84109254469343	9.56262403909987	8.79539033112264	8.37330019660839	9.8414070971946	9.62260096431141	9.23433844869563	9.39510565460353	9.07360604057494	8.94836723158468	8.90026304356897	9.25077213159993	9.04248018649247	9.79928162152192	9.62205181945638	9.50223511485679
201481_s_at	8.32373033752135	6.59693514238723	6.60733031374961	7.07253459972295	8.34207466799914	8.5909612413426	10.4177470508674	6.21916852046216	6.60880924267552	6.74550626586916	6.33091687811462	9.32732808262995	5.04001567884788	9.211888294546	5.12515513132229	7.87221314397577	6.36106648879432	8.4254257345907	8.21723071622067	11.0818162781092
201482_at	9.3961766182344	8.886611111851	9.4093909361377	8.67030217007853	6.24412594328373	9.283088353024	8.81410175449819	9.3482855418512	9.42982515655197	8.39231742277876	9.83983364841731	9.53896488745146	8.97928227641106	9.52943055414615	9.148222340387	9.44563567139944	8.60584986719498	9.98697970917658	9.64511799597576	9.67754347764532
201483_s_at	8.5808238499628	8.92629599478111	8.50104099556592	8.82495874052852	8.43212427264156	8.36457243229586	8.67136414660119	9.26185985961497	8.01346225980656	8.81153525163608	8.38715571766298	7.30560578958543	9.11582397743624	8.4797802640291	9.12979817318714	8.17841587438304	9.70355756192103	8.04984854945056	8.20994068029019	7.93310047493137
201484_at	9.17442639367725	8.69244114734778	8.86820522697744	8.95535930524299	9.0601554952546	8.10276309662559	8.92005505480697	8.73640193131829	8.71355835640479	8.83099048124926	8.75622271284729	8.57931593758001	8.88233736124948	7.96405201104085	8.99633224882505	8.84109254469343	9.11997860965488	8.28447711781042	8.1106138055009	8.67701485655572
201485_s_at	11.2441854199206	10.9574648468052	10.5962829504884	9.21844214885621	9.89648378054729	9.80219321694183	10.5491108037721	10.3543595912605	9.6156296369681	9.67613339074906	9.27379559921427	9.94792909976751	10.1100917519251	10.8347080559877	10.701133154848	9.39959836912011	10.3607373693584	9.87927691241217	10.1706762094993	10.451932279076
201486_at	11.1800334549166	10.7193888209421	10.1728025106077	8.89481776330794	9.93221475196838	9.45368218587218	10.6268953825633	10.0682408613128	9.5928307440545	9.06042573877715	8.79603960882977	9.80235480007924	10.400025517914	10.86062144542	10.6001916867019	8.61875255353673	9.78398041368379	9.48924587583396	10.1616357932377	10.4060986864652
201487_at	12.532404631254	9.54631572281727	10.4337940587549	11.4288835520102	11.0606283882038	10.8620173768699	11.2781590314372	12.6898233004294	10.5835529304665	10.9563761572497	10.9171482728149	10.745170090861	11.2073804399716	11.3072577415234	11.987157405052	11.1989974571824	10.0259700497087	10.3955341354623	10.7614681254978	11.1543751083561
201488_x_at	11.3057767689098	11.335613664816	11.3100446796475	10.761800524564	11.7966480414138	10.7786521211612	11.2767060198924	10.8875252707416	11.2889813929014	11.0911047583765	11.1749880814558	11.2311611671901	10.9350176779257	11.3593103168904	11.3377333888007	11.0376842162277	11.1493660757799	10.91288933623	11.0059753565004	11.4328550418808
201489_at	9.55650605467193	10.3489494095096	9.76553474636298	10.5719422098977	10.3794866734443	9.72758015616773	9.34939181829594	10.906364517136	11.30514974563	10.0781508077346	10.726643921484	10.8030009517151	9.104074518442	10.5271837455571	10.4926543710189	11.4640862201371	9.93413313158226	10.3228294976289	9.94559014691411	10.3041231193469
201490_s_at	8.73267622307331	9.34407393775754	9.65749710044411	10.482202926296	9.68474862042163	9.08533966935737	8.92362461136832	10.3989574087064	10.4830095771645	10.2208619666675	9.96780264519639	10.161383860112	9.06285565520599	9.35292621305926	9.73420153955819	10.7738809734456	9.5208150858443	9.80815977286838	9.71716230711124	9.71321465299855
201491_at	10.7323370447384	9.94588272347988	10.1508896472047	10.0615062069354	10.1345546681629	10.1133514917567	9.40769264866568	9.97613447283165	10.2276159434142	9.90734136737938	9.75388528257409	9.47553079102774	9.86294724802092	9.69627208392586	10.1172534821652	10.5221891747006	10.4400386004947	9.80526020615584	9.98342118771159	10.4515202276513
201492_s_at	13.8421342372855	14.1184301358809	13.60849740725	13.9535780878324	14.2853227412852	13.670036553758	13.739738425091	14.4334028759972	13.7084911861645	14.121363530913	13.8951492268455	12.6639583031863	13.8915938624337	13.5093791489147	13.796161315876	14.3337004518395	14.3296071612585	13.0036408837951	13.3610390650422	13.1068082758831
201493_s_at	10.8860013506243	10.7347942829436	10.7013064619586	11.1919845133603	10.1312139050863	10.1692986957928	10.8649599151426	10.6735740901124	10.6733090755617	10.4325419003883	10.0756128499692	10.4936553389637	10.8165837077876	10.677367292136	10.335836940378	10.089185620634	9.58421090130802	10.2678400727607	10.4449113489681	10.4839165206071
201494_at	10.4795781917491	10.1650325915023	10.3282261187877	9.82416320974416	9.40896655165431	10.3978885081308	10.9138617799726	10.2032256317985	10.1451679390184	10.0131830735375	9.38413617244761	10.0768155970508	10.7461783809714	10.2218287584885	10.3137900254437	10.1889596708066	10.5274770060604	9.70960081489986	10.7702509273949	9.73301532168596
201495_x_at	2.84799690655495	4.94953493301701	4.82273014794452	3.74416109557041	5.19770815795585	2.43295940727611	2.16992500144231	3.20163386116965	2.86789646399265	3.18586654531133	3.6667565918848	3.21723071622067	2.23266075679027	2.88752527074159	4.40599235967584	3.78659636189081	5.99322146736894	4.22496636500027	4.6667565918848	2.74416109557041
201496_x_at	5.02236781302845	2.58496250072116	4.12928301694497	2.70043971814109	2.56071495447448	6.78920757534735	5.42961596420174	2.23266075679027	4.88752527074159	6.41447383643093	4.08746284125034	1.32192809488736	6.4178525148859	4.54843662469604	4.30742852519225	2.60880924267552	3.12101540096137	3.29278174922785	8.22013644739608	3.97269265400426
201497_x_at	9.21407622240119	5.73335434061383	5.08746284125034	5.23266075679027	6.57288966842058	9.5853381536437	8.46923479366766	6.38024459047819	9.63662462054365	7.84486265583082	4.57893871309339	5.76818432477693	10.3730826447659	5.56071495447448	8.94251450533924	8.13185696060879	5.33628338786443	4.70597790168252	12.0728025345442	5.66959375118833
201498_at	10.7562227128473	10.4208023816318	10.2789140194999	10.4447043328907	10.5268904254299	10.2800747686501	10.3937122122773	9.89421146153777	9.15835722604901	10.5305038791052	10.2115233170914	11.1225691922164	10.5005431540065	10.5872149524525	10.3363949781527	9.76188361236552	10.1833872612489	10.2667865406949	10.5691910562654	11.2695942516834
201499_s_at	10.3605179146819	10.5511314527741	10.4638308623226	11.4512111118323	10.2432930128069	10.8384948663842	10.4121463965407	11.1431280729438	10.4107693241845	11.2623297928572	10.9410476063406	11.3787283580308	10.7141596404054	10.7838167593202	11.2475122042767	10.3464029228395	10.7406240444894	11.0437792035116	9.85611423397746	11.5653401272085
201500_s_at	10.5319662183603	11.039878638236	11.0586682503406	11.2358945604857	11.4623488950213	11.3101583179478	11.0596824472476	11.1519044683427	11.182642644437	11.3656116212623	11.5089831848554	11.4142624060736	11.5391103326376	11.2814084766548	11.5290400560951	11.1531719917426	10.8891236562942	11.5019864214979	11.3710687334953	11.4428916739755
201501_s_at	8.88478105447129	8.1106138055009	8.84830995744929	9.34029521043048	7.26397335480341	8.37330019660839	9.14974711950468	8.74247786700368	8.82940562440429	8.50342824659197	8.57969306345875	8.72417275014144	8.86139712963725	9.30514974563003	8.40045254027644	8.63190458725792	8.06716542701711	8.27705487614873	8.51293794347466	9.34806418472904
201502_s_at	13.0594627650797	13.0034827754157	12.596678959302	11.4756321145549	13.1742079004696	11.6832578251824	12.6692172621168	12.5083890349228	12.9079797197198	11.2637973484136	13.0339047371913	12.6238357765186	12.4935802904532	12.5853381536437	13.5391224524079	12.7463883527427	12.3363670813898	12.8128792249226	11.7235329646023	11.7219536128014
201503_at	11.0317012027403	11.3517122412569	11.009618704662	10.7893706193709	11.2381061374321	10.7803757223253	10.827739648807	11.0200771042281	11.3319805854826	10.6583900230702	11.0596148562972	10.7931155552743	11.0384389253378	10.6821167649501	11.2905372943166	11.2920915195484	11.0080784108683	10.9945655822957	10.2570341976263	10.6855372417397
201504_s_at	7.64024493622235	6.35226417325832	8.15431181143649	8.63008507000212	6.7045953476324	7.43546191447928	5.68088692071969	8.15633593669436	7.15076274435542	8.55036201540073	8.37677657188298	6.13545278418517	8.73741636593706	4.8923910259134	7.69348695749933	8.22641219278879	8.656782364219	7.18289089274548	8.64205169292798	7.86418614465428
201505_at	10.1621395275448	7.62278396615612	6.88874324889826	6.93310047493137	7.28447711781042	9.88889542389348	11.0491678723722	9.38456792317383	10.4354619144793	9.21383328309929	8.75488750216347	8.86758763491283	9.31220227820596	9.75405236752892	8.93722667397948	9.17242750864548	7.92599941855622	9.84627391134991	11.3583764803282	8.67454539384586
201506_at	12.3216744738581	9.11165734626313	11.5272815056819	11.2054878201506	12.8139214464171	13.2934429096068	10.4995469552092	13.0283205045575	13.3344967683904	10.8574367725961	12.3816781299189	11.401359543346	11.4520352735462	12.5524289485265	11.8740976375994	12.3324841732616	10.9554319613023	12.2933854294267	13.0789179946928	10.7340321395649
201507_at	9.61028665708102	9.04165915163722	8.82718389581953	8.49145229203737	9.27146302790437	8.89117612475454	8.58983837577219	8.72314895704758	9.1168637576909	8.76453989857671	8.90598862931413	8.83099048124926	9.44273619718598	8.16691625156997	8.69557630622205	8.85580287214591	9.49445561358736	8.16942397867607	7.48058827023386	8.58270652678079
201508_at	13.2235945017149	9.55612281784117	11.0155544364785	9.32080054888164	10.5546847723612	12.6002613894103	9.3405177626933	12.421302207604	11.7989982360795	9.98726401207254	10.724087461794	11.953323448583	10.490650349248	9.93693233652239	11.8194207099316	9.06931549454008	12.1856188085475	9.88034880815603	11.8755189932152	10.6726021320018
201509_at	9.47796059377623	8.83573463232109	8.92124588858559	9.16037568743582	9.15557722248235	9.1261882105221	8.70217268536555	8.92748169038177	8.6582114827518	8.71664800788143	9.35777191088189	8.95041008927126	8.85611423397746	8.26397335480341	9.335836940378	9.31718646829205	9.20261362014849	8.69974594797101	7.96231765494231	9.07921808726614
201510_at	7.24317398347295	10.7813597135247	12.3975944215798	10.2101842759076	11.2807127828302	10.4409729548877	10.7160477603001	9.76503740822273	10.3500551772045	8.71733369945369	10.7229782542087	11.6426835235938	10.86666075082	9.07226661513207	10.0290110866591	9.78659636189081	10.6317227387619	9.29576893442051	8.80283944093511	11.1790382353956
201511_at	9.68088692071969	9.5618607083726	9.74382460692961	9.08214904135387	8.49065034924802	9.30103884990315	9.18214601963321	9.18115225686557	9.24887634283713	8.82017896241519	9.26725487215199	9.20040822602594	9.08480838780436	9.27309622372627	9.19770815795585	9.22496636500027	9.26982798113563	9.30309576199305	9.23433844869563	9.64943582947457
201512_s_at	10.2748440271637	8.37937836707126	8.84203599652491	9.61286849729104	9.17442639367725	8.56071495447448	9.03369829875055	9.22953985773954	9.76221591572778	9.51412226017071	9.53954658023841	9.18957750090512	9.196479181784	8.83794324189103	9.40130620600602	9.17292748960384	9.29806256771902	9.95230444190257	9.25502856981873	9.04739660751998
201513_at	7.90749159334305	7.73876783680019	8.34118521356844	8.02569327368077	8.4093909361377	7.46842040186455	7.72860081064319	7.68439798363757	7.06608919045777	7.69348695749933	7.62205181945638	7.48944659862258	8.61065577440193	7.74079267227768	8.35843142862635	8.19672506078603	7.73944309777245	7.66249036391378	7.89784545600551	7.72383156649532
201514_s_at	9.61249994573944	9.66338020236849	10.0443941193585	9.86943961853158	9.84046323386954	9.68720069465189	9.3297963382207	9.93825638243881	10.220499252639	10.1948799460175	10.1934021532727	9.88294867271663	9.60510907383293	8.78037572232529	10.2600962453932	10.0255548657523	9.77988347493664	9.77264448360543	9.53857696192052	9.49145229203737
201515_s_at	10.9965441035024	10.4134163746516	10.3435188629014	10.919980595049	10.9129641628704	10.2265326130585	10.693051295397	10.4840172569156	10.3394046579078	10.5658636964542	10.6039044727461	10.4223801897883	11.0435058234282	10.6558884457067	10.5260101070617	10.5336217462813	10.7180190652817	10.0314944487274	10.9371530952447	10.7665289085989
201516_at	9.31741261376487	9.65624607958081	10.0321835135735	10.1331422124006	10.7779128041134	9.93545974780529	8.67912817974742	10.2469780596147	10.9541963103869	10.706409678252	10.3875865658194	9.49645436015379	9.26702072542732	8.68964860828881	10.5681461412929	10.0173652052927	10.4850242333234	9.55343730575441	9.6371682473946	9.56814614129294
201517_at	11.2867887591332	9.55228483994351	10.4442902115988	9.97254906654051	10.653203362034	10.0140204703149	10.1372473406647	9.8772841335232	10.0670309413455	9.48058827023386	10.1972166931101	10.4367115421372	9.70925616725348	10.413310585831	9.77330407673197	9.49044979387953	9.70321146739115	9.8775908941114	9.48079020109582	10.1313425391233
201518_at	10.870595902188	10.2687759002748	10.1136119530394	9.96708212625773	10.2256894600154	10.3666500622283	10.609271097224	10.523267898569	10.1461867914907	10.004922678569	10.2524289056785	10.4250060414849	10.7476894960782	10.4321242726416	10.5707095828613	9.87528859822269	10.742056752829	10.0336982987506	10.2843614384582	10.6209529022717
201519_at	12.3997051681756	10.8637216830821	11.109504215757	10.5853381536437	11.7134294772229	10.7359790396134	10.0389189892923	10.6065902803705	10.8740592031411	11.0606283882038	10.9862687067272	11.175237650291	10.8663516570768	10.7104620739792	11.308850936761	10.585432051593	11.2924941936588	10.9074164823166	10.525031345124	10.7522133678651
201520_s_at	10.3367296972387	9.319672120947	10.4779605937762	10.5463157228173	9.59618975614441	9.8772841335232	10.6593716000649	10.7657004876511	10.124379836163	10.0668964431362	10.5519965795861	10.3053777856275	10.0679720778857	10.3052637701344	10.4880409522888	10.435566091469	10.0461690720767	10.139295532726	9.73555602391153	10.4825054732282
201521_s_at	8.95681173166275	8.45820152473794	9.10223819393074	9.2145619783118	8.77016832010343	8.61323695471633	7.90508609876177	8.26209484537018	8.74449750574819	8.64781815592715	8.51293794347466	8.24887634283713	8.21334728173344	8.92925840863697	8.28401434473801	8.13750352374993	7.96751448080097	8.53760669149529	8.01402047031493	8.38629363515099
201522_x_at	11.2850553754801	10.2730962237263	10.4820011930871	9.99237190701017	8.82368568062603	11.3024104504256	10.0273531339301	9.53313502348026	10.4924540940642	9.40130620600602	9.77429290133606	9.2223119115543	9.59152234657073	9.96809075204526	9.97412774319142	9.17741953798924	9.9990134454472	10.1404463641957	10.5345946995424	9.77593943774041
201523_x_at	8.46597446450407	9.63662462054365	8.9692426044345	9.8515928971396	9.30902153194551	9.33337900662312	8.85953478638265	9.61838550225861	9.78577938749846	9.56376827845203	9.73843008775478	9.07065766138811	9.104074518442	9.20725841036353	9.72843075170024	10.1290253698256	9.82368568062603	8.79992915072529	9.22158712126481	8.82336724004624
201524_x_at	9.98441845880114	10.5553560386358	10.3900614488384	10.9623899614223	10.2623297928572	10.1065629404449	10.489245875834	10.4997462500072	10.5242478571998	10.6242471458362	9.88080794836281	9.91945926911157	10.794009645021	10.0805510773276	10.7245138531199	10.4677074317285	10.6678211805748	9.84674402324487	9.53566419081016	10.1535520317081
201525_at	8.47208155013361	8.39489136644259	8.50541460934675	8.37721053038855	9.10774017024573	11.3095900369144	8.69731512171625	8.13955135239879	8.85237344958027	8.74483383749955	8.24126817732937	9.5184564558243	8.47208155013361	8.22400167419811	9.76818432477693	8.34695688937888	9.18611423954164	8.90628934740607	9.12773644358883	8.32012359804061
201526_at	10.2704121391551	9.89405984627402	10.5877775163282	9.98584193700334	9.59935499142002	9.81874193552774	9.98569965236977	9.94178124227853	9.73724734302774	9.34296357439873	10.0018303848189	10.0567731730769	10.0205633161817	9.47004872601133	10.0746766862945	9.62058641045188	9.95041008927126	9.87620995751375	9.21042783040149	9.90643968294947
201527_at	10.1369911120802	10.0092687822657	11.1465050353852	10.9460289895155	9.82829518779043	10.3503867423128	9.70494111037603	10.6827312941398	10.1750504777121	10.4494582033727	10.4768474421445	10.4357744228832	10.5838349547154	9.10721707559138	10.6412389324065	10.0957925887707	10.9378151688034	10.212739549705	10.0281823484606	10.1103528023268
201528_at	11.0964516244776	10.7642081301399	10.881037463682	10.8084011405807	10.8163437052849	10.1503819688178	10.9250351245523	10.7069276396174	10.4595340791353	10.6876381268256	10.0596148562972	10.8129794712515	10.283088353024	11.1297981731871	9.42290574261218	10.8118563142925	10.6411485974112	9.87943008914331	10.5878712556506	10.624978179569
201529_s_at	10.7200732113918	10.7271546702647	10.2255689693451	10.1044677126414	10.6561566794233	10.0273531339301	10.1550711912457	9.96520709119934	9.92228706243213	10.4661784510779	9.64403651538472	10.5159954422275	9.58477463757344	10.1123091761395	9.81137469350994	10.2597432636908	9.912440294869	9.33046876659032	10.9257769463708	10.0678376673913
201530_x_at	13.4666245711801	12.5054146093468	12.6010278970211	13.2567689069257	12.9822449468007	12.8834069863884	12.6856905347261	13.5391951688919	13.7071649764426	13.8269158669734	13.1365746435477	12.6027452531802	12.8987903083812	12.9767252094016	12.5435635468348	13.2862834039993	13.5984712863204	12.6068909647143	12.6086706574743	12.6143877780259
201531_at	9.37395265537019	12.3355020140757	10.4287788913376	11.2335597629309	9.36675932833517	11.08640164588	11.5357127852168	11.1250905393033	12.1719898831233	10.6429542234803	12.2733293865617	11.6654691648839	12.1078709142796	12.1891450476191	13.3539187034762	12.0634624953695	12.2781880767466	13.1315033155425	11.9545234974605	11.3243493388161
201532_at	9.74634636083315	10.2315812094218	10.2713463002826	11.6941837433332	10.6818533151443	10.2481647793007	10.1437658409755	11.3345526337524	10.9475638882523	12.0305981721206	10.8403845507117	10.8920873965235	11.2451961477728	11.3413520280499	10.6285366740269	10.9455901469141	11.508141400215	10.2082343583398	10.1226985993153	11.0128340147081
201533_at	11.1635238906684	10.1364785183492	9.90974310767542	9.96636124729361	9.4245862262511	11.4220121888649	10.7408769787812	10.3189946402861	10.4778594336569	11.1684214108519	9.94324739590155	9.83668159332712	10.9812104882717	10.4006660040692	8.91438513215544	10.7279204545632	9.83904628004057	10.360298426618	11.5306014145168	9.81666369975016
201534_s_at	8.2336196767597	9.36872470446112	8.18784690943957	9.72706955802371	7.78463484555752	9.6056647045122	10.0412484589246	9.72672905883853	8.48944659862258	7.73809225962049	8.06716542701711	9.81922110355015	9.52962576354242	9.48381577726426	9.03974158460541	9.55190047999961	9.43858395646999	8.2592724870376	9.26819107921981	8.93722667397948
201535_at	9.56014173612078	10.376776571883	9.88584887004065	9.77889847600838	9.2045711442492	9.78152364682873	9.8812669424939	9.66941659209916	8.77412814429358	8.69348695749933	8.6582114827518	10.185742682247	10.0154150523867	10.1159539909578	8.82908844400489	9.03094295979063	9.83399692113922	8.84486265583082	10.2504168609129	9.30947635384111
201536_at	9.69191795784399	9.13903966768306	9.70217268536555	9.18512320736055	9.57893871309339	10.1056466526777	10.0023931132672	10.6447575925163	9.57912733766591	10.0737399147495	10.01471792986	10.2146833917384	9.99378756313484	9.15557722248235	9.70822173003835	9.57478272083875	9.41806341979686	9.8649599151426	9.78610623277419	9.98013957763916
201537_s_at	7.11790278909403	8.15633593669436	8.32777717058405	8.63626208880638	6	8.03177011416067	8.15886210620845	8.05636676102453	8.07253459972295	8.29047969825131	8.44045394382303	8.12308675098106	8.14108531856233	7.64889680647525	7.0746766862945	8.64060646862391	7.72246602447109	8.48663393507016	8.7515440590891	8.71561885907482
201538_s_at	5.86294724802092	8.14261765544658	7.37068740680722	8.03397354344106	6.16390121381454	6.43962313755712	6.29645740737124	7.61397358738023	7.79701297783614	7.81442224656679	7.72246602447109	7.37330019660839	7.01122725542325	7.26021388677142	7.83352263642478	8.1106138055009	6.81506301719287	7.45038647903429	7.79506558265962	7.16087986183931
201539_s_at	7.76950729143624	4.77082904603249	6.12928301694497	6.85424505422013	5.61765111942733	7.02125762056052	7.73199778664374	6.16390121381454	7.63008507000212	7.25738784269265	5.1168637576909	6.22881869049588	7.5352753766208	6.04875931191986	6.83794324189103	7.19869058566892	7.53294028837287	7.9431008475708	8.10852445677817	5.65535182861255
201540_at	12.1099938458452	8.34562701215377	7.96173907260414	7.52591226074335	7.30833903013941	9.98342118771159	11.734370919663	8.26912667914942	9.47755591073265	8.40173284952262	8.09011241966429	8.8376279331714	10.3541391642103	7.78135971352466	10.4731983836775	9.32080054888164	9.13724734066467	10.8619398605471	10.9626791511082	7.38629363515099
201541_s_at	7.97326686099329	6.04001567884788	7.79311555527435	8.58308276750293	8.54070926267143	8.37373520190066	7.89845023280787	8.57061472176119	7.45450493755737	8.51884982870769	7.34518344718767	7.93545974780529	8.3371758685863	7.49024921062709	7.70597790168252	7.86046625851717	8.20945336562895	7.84674402324487	6.89602960297675	8.27751988664136
201542_at	9.36238221623699	9.41341637465164	9.30720080914081	9.53138146051631	10.0141599892011	10.1278653880445	9.35777191088189	9.04138536948611	10.2697111211428	10.4507988543525	10.355461221614	9.40981519582048	9.81730347583199	11.0480781206135	9.69557630622205	9.62497817956904	10.0487593119199	10.3296842363487	9.56052390699477	10.2629169942333
201543_s_at	7.34784279363816	8.97727992349992	8.47167521439204	8.86974805146506	8.51175265376738	8.60325542454685	8.75388528257409	9.57156305219755	8.97326686099329	9.85299758761332	9.11270013274936	7.82654848729092	9.14898493138752	9.55478068666773	8.98925256516599	8.46352437327118	9.58251836961836	9.11322124347957	8.5480512380126	8.76818432477693
201544_x_at	11.8910621753009	12.2873372300673	12.3014676151622	11.2710544399023	12.674346771275	12.2273150999055	11.6089940022379	11.9817456456346	11.8310696784079	12.1733023616446	12.4170349670157	12.0811838164113	11.4325940953573	11.3978350423075	12.1291219928876	11.8736748022327	11.9938936813662	11.6882940265023	11.242697767908	11.4625533948326
201545_s_at	10.3586512008929	10.1239920322878	10.2376879909254	9.84705734609134	10.2177154113507	10.0812171107824	9.17990909001493	10.4539907727417	10.134939643493	9.98626870672717	10.4998458870832	10.3353903546939	9.64024493622235	9.29874994724805	9.98612646417927	10.3349436307266	10.0423433797937	9.68088692071969	9.08214904135387	10.0748104611605
201546_at	10.9684508047165	10.3557915467536	10.1721774531737	10.76834976197	8.60843965255159	10.2495875555905	10.2553827068023	9.71647653405453	10.1765471788484	9.64925617751731	11.3558465935912	10.1188113281269	9.54090295201063	10.0219515909625	9.29094040240368	10.8536994203002	9.96881076755199	10.5162909856149	10.5918028173698	9.9047851297316
201547_at	6.84423498775875	4.0703893278914	6.96693797927846	3.60880924267552	6.31650781910311	5.0746766862945	5.45285896471381	5.51096191927738	7.53216108498321	2.56071495447448	3.10433665981474	2.94485844580754	5.73606362787181	4.90689059560852	3.23266075679028	6.46107011403305	2.20163386116965	3.23266075679028	2.48542682717024	3.78659636189081
201548_s_at	9.55439699117587	9.32597997939444	10.3956412357957	8.72212443691394	8.49705344454508	9.32889927925141	8.93545974780529	8.62680414493225	10.0701209444768	9.66977088852552	10.7784057242392	9.09750545581802	9.94060724563892	8.77840572423918	10.4280460539584	9.24079133216196	9.0911708900279	9.50581155391959	9.63172273876195	9.31537602721884
201549_x_at	10.9947776965416	10.8288505129347	11.1204322975351	8.9518675043269	9.29530976985874	9.99052947485922	9.91498301655724	9.84752720280967	10.2018788633	10.2082343583398	11.699702576256	9.69383539248252	10.369924450926	9.73640193131829	11.0245856382783	9.5274770060604	9.95724717460812	10.2627995730766	10.319672120947	10.1427452767515
201550_x_at	14.5563863040978	13.8835597252632	14.4358460298593	13.88599182106	14.5699564510881	14.4189989385494	14.0650121504369	14.5219745595678	14.7043359711823	14.2246046815385	14.7090030141946	14.3011889322392	14.2563413914936	14.1568573213555	14.6238243479186	14.9230767377924	14.5075716790256	14.4290143671747	14.3099239291449	14.0019886743815
201551_s_at	9.32170265617437	9.24102977444675	10.5409029520106	11.0623834918763	11.5374125590802	10.1238627411607	10.8813434273205	10.1137421660492	9.80413102118332	9.63008507000212	11.0414538198949	10.8692853773339	10.0491678723722	10.2008986050384	10.2463843335103	10.1153038061521	10.4304525516655	10.9753464476141	10.8177831217745	10.8271044850563
201552_at	12.0778171208959	10.3362833878644	11.7855342049389	11.8278587108849	12.9461569601333	11.9918406776248	12.3831372537361	11.7390633023664	11.6256175303621	11.1272205504881	11.9367483451127	12.3720216094899	11.6771029735227	12.1880633469347	11.7949031810113	11.4850745636986	11.887258700896	12.2093619758019	12.0629568129609	11.9251093239012
201553_s_at	13.5739429853827	12.7052651877054	13.2930692474933	12.9978674908626	14.4380250871875	13.5542170987797	13.5270248712243	13.0287176296558	12.9630947597502	12.7388944723097	13.4096826280715	13.5200784281048	13.2543643285809	13.672016432032	13.4269198998207	13.1190221571715	13.3322184127278	13.8329888796807	13.3737487937028	13.4294982801734
201554_x_at	9.61691636257881	8.57780644747015	10.1569678938821	10.2700616727278	8.58983837577219	9.62186872471143	8.42584530563943	10.0021117764799	9.70666868217975	9.1568415245884	9.3518226445507	10.5149112648614	9.6242471458362	9.03121873061072	9.37547391261535	9.31650781910311	9.5168818908212	9.1548181090521	9.23935985027747	10.3539187034762
201555_at	11.9848812432926	11.0835458094424	10.7314887498701	10.8275014951694	11.4284648637563	10.5108630469859	9.92703716872029	11.1212744824096	10.5117526537674	11.0634624953695	11.0402897210257	11.1016474500308	10.8044537356553	10.2844771178104	10.6744571205237	10.8762867109009	10.9792108116412	10.2576235579192	10.3988505542797	11.5463639597747
201556_s_at	9.18611423954164	8.0869323411374	8.73741636593706	8.81474266745448	9.03232128705788	9.42919748847991	7.51254295509686	8.49225378930292	8.36937923530375	8.85517994681633	8.6585685412961	8.84392105128904	7.16992500144231	7.3264294871223	8.69835740595729	8.55535603863583	8.59507095419544	7.4749227003798	7.50462039240355	7.90147031982427
201557_at	9.39746072605472	9.07333825495173	9.3963907155919	9.12850993750829	9.09592441999854	9.26842503609066	8.59618975614441	9.18164922381533	8.92213836930746	8.51135734069712	8.18487534290828	9.59544398458948	7.12308675098106	7.9413411054853	8.43546191447928	9.31582885052478	9.03507399737762	8.62643913669732	7.96173907260414	8.4898479604393
201558_at	11.0035179121086	9.92659251005107	9.66941659209916	10.5104674900457	9.71887531496019	9.25100893012995	10.2105495922314	9.4197495500585	9.64925617751731	10.0347989625773	9.76437402389519	9.8325735989774	10.5498809085697	9.64295422348033	9.46964181723952	9.40407713624123	9.54070926267143	9.75622271284729	9.868822554775	10.2886354090377
201559_s_at	8.16892278185294	8.09381367340273	8.24317398347295	9.87958324961278	8.20701432017753	8.93369065495224	8.38499954473004	8.92362461136832	9.72109918870719	9.18338726124888	8.17542479858969	8.22400167419811	8.35755200461808	8.65427799526124	8.91737207947684	9.69522829149575	8.91408609701272	8.73606362787181	10.0752117113482	8.07253459972295
201560_at	10.6931384383429	9.89405984627402	10.6088092426755	10.0255548657523	10.6640916781767	11.2612722277218	11.3167906283959	10.5721317513867	11.2194105630835	9.77049872089289	9.74735382947806	9.44086916761087	10.2858645470318	11.2174730841407	10.2027360432502	11.3238429029676	9.93722667397948	10.6226009643114	12.0382331347318	10.2307410026269
201561_s_at	13.027197603132	12.4145002630471	11.953323448583	11.0211187864132	12.3836772956825	11.3470676571659	11.6470986072634	10.651410525913	10.9915218460757	10.6447575925163	11.6113476149374	11.9935399235691	10.9682347838969	11.0834793273318	11.5304551089265	11.2218287584885	11.6839595677832	12.0684424160258	12.2853733184317	12.3889321375941
201562_s_at	8.47126876417358	9.31356331136435	9.17941152317403	8.72144101907033	8.63372181264101	9.46250227259726	8.27239650903749	8.76619759730084	9.01569380710515	9.11712358570437	9.50024436658882	9.45758608425614	8.75388528257409	7.59320435406329	8.90749159334305	9.29829173062013	8.65176927141799	8.78496195020486	8.78234303404953	8.80542144617176
201563_at	9.27751988664136	10.4087543125894	9.64367584162262	9.57648434679685	10.0241700556624	11.1336559926912	10.5447712879947	10.2384047393251	10.3263171233198	10.1641527077646	11.1679198655519	10.9669379792785	10.1039434298916	9.971399852069	10.2708792953288	10.9264442600339	10.0611011261969	10.5208150858443	9.8155434084646	10.2708792953288
201564_s_at	10.811053523642	9.59077415776056	8.2667865406949	9.89223921920617	10.3456270121538	9.21359030288131	10.625343557573	10.2720465243899	9.94251450533924	9.89875252616484	10.4821020632176	8.36106648879432	8.17292748960384	9.63825488694451	10.7543029586839	9.99717948093762	8.55688918972687	9.71613352524624	8.77412814429358	7.1106138055009
201565_s_at	12.0244817538468	11.4797297486125	10.4739086460463	10.6609763778064	10.4372319010395	11.4542992936199	10.7363173628936	10.7948219733312	9.54109661534952	10.4652602842776	9.62917445011398	11.2765315601255	10.4393114618188	10.9970383101326	10.4509019297672	10.1211449475013	10.3091352508626	10.0944736135089	10.18982455888	10.3589807965325
201566_x_at	9.27356251172028	9.5208150858443	8.82113618574405	8.94807515849108	8.27379559921427	9.52512925120397	9.13545278418517	8.53566419081016	7.9898202201176	8.78103179102276	5.72519581722666	8.51806297565252	8.6724253419715	8.56147889150101	8.10852445677817	8.10852445677817	8.27146302790437	8.10171310018849	9.40407713624123	7.72109918870719
201567_s_at	9.3544697921574	10.4415955218022	10.495355392236	10.2318211786574	9.92243574023315	10.0924928868591	10.3859702213538	10.0127641928065	10.5314789366179	9.44956137461324	10.087197615578	10.0416591516372	10.1163439612375	10.3680698765321	10.2725131517219	10.1836353814732	9.24887634283713	10.1903185479418	10.0977687934186	10.1001366712854
201568_at	9.65320336203398	9.95259566011932	9.42898820509071	10.3676331593982	9.67118720479182	8.86139712963725	9.49265437101891	10.4336897537235	9.19278595925113	10.607422791237	9.46188866443282	9.09539702279256	10.5388679158473	10.5229737811324	8.94339392934751	9.51096191927738	10.8737516906086	9.51924309436118	8.65785433581572	9.48743811292872
201569_s_at	9.63063116616948	8.05907401466356	9.00702726689397	8.3151495622563	9.1025006691504	8.1006623390052	9.22689381357139	9.22376040067285	7.91468410532839	8.30697305714083	8.71011763204345	9.03066713624694	8.76387628539072	8.78724960846791	8.14873077917319	8.82527683005487	9.10381232942885	8.16942397867607	8.25171909260596	8.47004872601133
201570_at	9.9109424801156	9.47329987114132	9.89618101138754	9.18289089274548	9.50263293508292	9.19155278109168	9.25195573576911	9.60214209069798	9.6646250548693	9.46127479517703	9.47735352663456	9.35469016870116	9.27984269352035	8.99689712551234	10.3211389052232	9.94997257750418	10.2181999436947	8.75488750216347	9.0698525111258	8.80703285596834
201571_s_at	8.09539702279256	9.38995393346472	9.12023787734196	9.77725531519192	7.7279204545632	8.24222139509837	8.48341273352902	8.89602960297675	8.46270675067016	8.55190047999962	9.07414146275251	8.84830995744929	8.33404976759958	8.20750245925879	9.12075627297847	8.58383495471543	8.85735900975864	8.26021388677142	8.19130601891869	8.25124568979912
201572_x_at	10.1111356702347	10.8520612792792	10.5237579610897	10.5449644327892	9.16062779666161	9.64241277290506	9.94192792470872	9.72553667843106	9.26959425168337	8.15025502130218	10.3410739931975	10.1127001327494	9.8412498295168	9.47370574961941	9.64727852807687	9.62862780216015	9.04330075436418	9.98953642056108	10.08520686731	9.68562483972635
201573_s_at	9.33829069364826	9.34429590791582	9.7486960275429	9.86758763491283	9.3780780559955	8.90929308582382	10.3987436919382	9.83399692113922	9.79928162152192	10.3131097762959	10.2498245486162	9.55228483994351	10.525031345124	10.0073076468464	9.76487159073609	9.83130724380205	9.86263735755879	10.0354864512922	9.09855851793841	9.6207696679994
201574_at	10.714674827308	10.4503864790343	10.8888954238935	10.7396962391752	10.8052602061558	10.8574367725961	10.4863322527687	10.57931593758	11.0850740530368	10.9847744600468	11.062720767165	10.8201789624152	10.5791273376659	10.5364415049674	10.8888954238935	10.8450195301898	11.2499430305315	10.4175360996986	9.38887833881199	9.85003052418976
201575_at	10.3612858600471	9.92035285541508	9.98456086984127	9.9005649573591	9.99520183149718	9.80106162796721	10.2013888174254	10.4484260849707	9.98527271425345	9.69609817095586	9.90734136737938	10.1498741117182	10.3087940672165	10.2754261580842	10.0169475372442	10.022090344994	10.1724275086455	9.90854273731734	9.94632147710713	10.1454227196002
201576_s_at	10.3226041997381	9.50680343779565	9.43066162275363	9.32418054661874	9.39016895620018	10.653203362034	10.0040799828436	9.95405087008826	10.1341695900768	9.76071994746562	9.84093524272076	9.56719556140687	9.86310216829392	10.2311011511724	9.79603960882977	9.83904628004057	8.85268555234858	9.38737115782479	9.95332344858297	10.0119260663068
201577_at	9.90794217739988	8.68439798363757	8.78267065867701	10.5359557327008	9.30606168942834	9.44066157065521	8.66569121703696	9.77824143624254	9.63753055152531	10.9093680992148	9.94763693795183	8.70563238736142	9.57591736111815	8.25029841790633	9.77774845997228	9.41510794165287	10.7147606739083	8.81121411751324	9.00646634346509	8.90116859546033
201578_at	10.4230108302067	7.74685018309805	9.39188798534714	8.32508054355428	8.33360262826828	10.2642079965931	9.30651744524982	9.14542271960022	8.94924309625241	9.42584530563943	8.55612281784117	9.39788850813076	9.12412131182919	8.41362792902417	9.24150654082283	9.24198314969433	9.85174904141606	10.0483506357335	10.8894279100078	8.90719112577123
201579_at	11.0757465380609	11.7986338015555	12.3442681635136	9.48260630810786	10.8458036462159	11.129283016945	12.3976746329483	11.3331553503106	11.6477282319678	9.98612646417927	12.2245142465035	11.9019227880861	10.8301190254445	12.1847823827587	11.0317012027403	11.937337035046	11.2740869056344	11.1550711912457	11.2260508716597	10.131471161692
201580_s_at	10.18660950046	8.7279204545632	9.74247786700368	9.50720000048118	9.33829069364826	10.8406205873126	9.82001936342826	9.06904691126817	9.15228484230658	9.65981755074721	8.4038641766068	9.82384487456173	9.83983364841731	9.81634370528486	9.49924796138249	9.49745269597724	8.99717948093762	10.0543329816723	9.52101146439777	10.1601235341465
201581_at	10.9602916007852	7.15886210620845	8.74785730009594	9.22568946001544	8.18189764310839	9.78512547472086	9.78839207872234	8.35093918154643	8.7901855632105	8.13288525362516	5.93781516880342	9.45512169355147	9.47796059377623	9.19451063972059	8.02347715183043	8.95739229305525	8.56985560833095	9.58251836961836	9.52532504343348	9.55420510515565
201582_at	8.46923479366766	8.21091481607392	9.20945336562895	9.71080643369935	8.76785339346663	8.43128865429159	8.93369065495224	8.66923941125265	6.27239650903749	8.91169158187234	8.23314029644597	8.91767043436176	8.74953426766926	8.79798569056491	8.90809234081827	8.5928307440545	7.90689059560852	8.49345520092618	8.90327934205614	10.0140204703149
201583_s_at	9.55842071326867	8.29370154208073	9.73063995591679	10.9940705277412	9.44708322620965	9.46474993900329	9.34451784392747	9.29094040240368	9.6371682473946	9.92466407055448	9.56338696616201	9.93103294150632	9.89451464427313	9.25974326369078	9.52218917470063	9.38284014447524	9.11660388287422	9.52160043972373	9.6585685412961	10.756306122499
201584_s_at	10.1539319715885	10.7765152818128	11.0608310091691	11.0632602436754	10.6867631298064	10.6104712275464	10.6899106385679	10.6014922489646	10.1827667739309	11.2580948728665	11.4326984796306	10.1905654790577	10.6958372621857	10.6005633955712	10.6504235155533	10.5040244426364	10.5938579388582	9.8923910259134	9.83857365266832	10.9764209207708
201585_s_at	10.1094389191881	9.29485045911278	9.66870773811566	10.3555713383977	10.1630206395808	9.69418374333315	9.43149760425805	10.4457391163528	10.1456774551956	10.1073478670371	10.4728938784439	10.0273531339301	9.72075727733199	9.40173284952262	10.2841300519234	9.85299758761332	10.0272148851598	9.99915442312268	9.86805085374516	10.2172307162207
201586_s_at	12.1563043315672	11.2428763671664	11.9251835194342	12.1379837444566	12.1186815718611	11.1364144313252	11.1385917946375	12.0822155847934	11.8528415784171	12.0443258083169	12.2492616265998	11.7298756141554	11.5357613779867	10.9347965921784	11.9309959943256	11.6839595677832	11.3213080536405	11.3698699386349	11.3567820686195	11.8120168188308
201587_s_at	10.9560130780881	11.3896851099708	11.0412484589246	11.1025006691504	10.7770086795745	10.3194463294072	11.0992820525217	11.3146965256563	11.5010907702745	12.0080784108683	11.2771711428241	12.0567393097783	11.3830022116572	11.6928334150008	11.0929552997061	10.8694396185316	12.0115767031762	11.5863237774392	10.8860775848731	10.5996339437668
201588_at	10.6899979714194	11.5381889320524	11.1210801756854	11.5215022938656	11.4099742610413	11.1814007617393	11.4545563439619	11.4077457504211	11.2428763671664	11.2152296257479	11.1195247790574	11.2699448316634	11.382407876295	11.4645457503339	11.6044605674623	10.3666500622283	11.5750664645787	10.8004955004668	10.5010409955659	10.839754930914
201589_at	12.5204222485264	12.2141369508351	11.904183003245	11.0435058234282	11.4832111694294	10.6741039732137	11.5428384165361	11.4755814536808	11.0571117623532	10.9414144709429	11.1970938007346	11.7366133306946	11.3097037110303	11.853816359228	11.0851404617018	11.2543790928203	12.0111923059922	12.2196525651038	11.8147426674545	11.7308946465417
201590_x_at	13.9807376007539	14.0996108119609	13.9919292294408	13.1234909646153	14.1525938223247	13.7810317910228	13.7715204194341	14.0580086398157	14.3033526699263	13.419486222071	14.4426454946538	13.5829652028171	13.9526957528062	13.4556611388435	14.2224704109037	13.8751829882201	13.1053028946742	13.7660422689347	13.6600404744062	12.9079984905134
201591_s_at	11.0738737765024	10.459636532357	10.8651919653869	9.51609396341718	11.5096265712756	11.7997268290678	10.9412677362966	10.596841990165	10.5385769619205	10.0697182757183	10.8258333180235	10.7611356498286	10.8192211035502	10.9192357860283	10.8285332104556	10.4296159642017	10.357442038915	10.8946662117514	11.3440739377575	11.0033773602023
201592_at	11.7447497619122	12.1019756709492	11.2468593339396	11.4572782655343	11.8467048531041	11.5799287170815	11.892846350216	11.8627923111104	12.6160203714264	12.0592430494551	12.651769271418	11.406789619652	11.5480030574378	11.4869355543	11.8294056244043	12.121889614445	11.9755614062736	11.040906125667	11.0193822313504	11.8301982704552
201593_s_at	10.3540289380544	10.7001795934223	10.3425191896606	10.3553510964248	12.0825149922949	10.1398071267175	10.8421145896686	11.2314012062973	9.58665216912537	11.3670870770112	10.586370695114	10.7300455028792	11.7613850137634	11.0231305750779	11.1975853074392	10.8811904536123	9.70373057805614	10.1532986828549	10.3902764555513	10.169799762062
201594_s_at	11.4382720561248	11.8456076571595	11.9172974811138	11.3611761785903	12.7984718011016	11.1637754503972	11.4640351521899	11.1230220662885	12.0085686827513	11.5730790854813	12.4039706603534	11.3512153218556	12.1578521691417	12.3776714683196	11.8835215420605	13.3660079566697	11.8472139820006	12.0674343607565	11.0740745458462	10.2150475707233
201595_s_at	9.35931031689044	9.68544963843391	9.3544697921574	10.0411115353692	10.2632692003727	9.19105921453166	9.99619099508813	9.55975946398264	9.45635441510829	10.2749604721406	9.51431955180054	9.64583853290715	10.750372021041	10.0134622598066	9.65642486327778	9.87421293483087	8.43254190038826	9.41087529950613	9.3491706308611	9.77264448360543
201596_x_at	12.8297029177104	12.7736131572312	11.1559566294644	11.0590740146636	12.167857160128	13.8803201070408	12.6414873244817	12.7687425992879	14.2806982856409	13.6079428666796	12.3346922876939	11.1994269676709	10.8481534404932	11.2200759709843	11.1326925045045	12.3526228158618	12.4505411335921	11.5429351216366	10.955359305243	12.959494871822
201597_at	10.8769005910403	11.1360298493856	9.44894223647017	11.2904220998866	10.6506030222153	9.84454885592944	10.4056733322819	10.3628205255343	9.71973105674985	11.0376842162277	9.91602871841884	9.58590144969077	10.9177450134432	10.7736337602437	10.1771703463415	10.7282606727091	11.0129038332306	9.25597274199961	9.47897180503294	9.72041528490633
201598_s_at	9.76022094646651	9.59730769114099	9.43233310162664	8.21431912080077	9.57288966842058	9.9777092331418	9.21626083716506	10.4304525516655	9.39917109381982	9.32057493389316	8.99095486039699	9.68035952351371	8.80477637795583	9.45553271778242	9.46454575033394	9.02292258905563	10.3757996877191	9.92496092138698	9.69609817095586	10.1611318829843
201599_at	9.81858217748086	11.7434880397892	11.6253892233177	9.24982454861618	11.8808079483628	10.9044088301283	10.9602191890583	9.89496929894601	10.419854867797	10.0842769105315	10.4490454446142	10.3230547603416	11.6917435191713	10.880348808156	9.74264627826178	10.525129251204	11.3429080337916	9.97039353791468	11.1706762094993	11.0179914807333
201600_at	11.7807858002226	11.7876169297245	11.5976801437159	11.2153509830024	11.9587701907535	11.62438424288	11.616135273189	12.1373113907009	11.9433206644849	12.4575860842561	11.891479945971	11.4234836296781	10.733015321686	11.9907067340764	11.5312352340141	11.7246843743708	11.7530913646714	10.9411209867247	11.2559727419996	11.1919845133603
201601_x_at	11.9446388630912	11.9321039983539	10.9560130780881	13.3016676620161	11.5272326264476	13.3628342205543	10.4833119549994	13.2874526710676	13.3188252203997	12.2075329624681	12.6939878063295	12.6261653199045	11.2652634126425	10.8520612792792	11.8425467754436	13.9268611743844	13.7108064336994	12.4086747148897	12.1842864941063	11.7244712196578
201602_s_at	8.97125613587215	8.35974956032233	8.81474266745448	8.30286736097287	9.32597997939444	8.99774402605963	9.53935270870135	8.02845864742548	8.4245862262511	8.2588015567116	8.81762325751143	9.08135028058369	9.73080975466246	9.46495409877734	8.51530560545172	8.44749654666539	8.28955784835356	9.79587731679508	9.85984534392145	8.89299809305507
201603_at	10.0646080530418	9.61507783162923	9.57912733766591	9.6242471458362	9.60696034451027	10.1081323668068	10.1194599344593	9.08454267364192	9.58646452588639	9.28586454703185	9.36238221623699	9.83731255552431	9.61378946447258	10.1048607997082	9.64835758200967	10.1831390983445	9.24792751344359	9.4023725783222	9.5753501525239	9.36916109134917
201604_s_at	8.38586240064146	8.55573947918052	9.30103884990315	9.52767247995012	8.23314029644597	9.50402444263636	9.18189764310839	9.01346225980656	9.66195619727729	9.32553033156756	8.83067364913184	9.76238203871039	9.30856656661822	9.14389336075641	9.15127028879017	9.39489136644259	8.72007321139177	9.00253376108996	8.98327866412136	8.66888498426625
201605_x_at	9.57440430902258	9.37677657188298	9.14210705730255	9.73657105329737	9.96014677369672	10.1089164402179	9.54051554732493	9.30514974563003	10.1232161116663	10.5423547937764	9.96260685912106	9.59469782732387	9.47208155013361	9.27006167272776	9.67807190511264	9.74651432113846	9.16314646881125	9.97053734006191	9.92674074483577	9.57156305219755
[truncated: 21,082 more rows]

## Sheet: SAM Plot data
0.456747	0.67549	1.42567	1.77891	-1.08493	-1.30211	-4.85242	-5.06956	-4.63528
0.53278	0.763813	0.0540626	0.201931	-1.08614	-1.30382	4.16881	3.95167	4.38595
[truncated: 21,973 more rows]
