# Supplementary material for: Clinical and biological characteristics of cervical neoplasias with FGFR3 mutation
Source: Mol Cancer. 2005 May 3;4:15. doi: 10.1186/1476-4598-4-15 (PMC1131920; doi:10.1186/1476-4598-4-15)
Supplement: Additional File 2 — SAM analysis from gene expression data of 20 cervical carcinomas. genes differentially expressed in FGFR3 mutated tumors (n = 3) compared to FGFR3 wildtype tumors (n = 17), identified by SAM analysis. [file 1476-4598-4-15-S2.xls]

## Sheet: Feuil1
Significant Genes List
Input Parameters
	Imputation Engine			10-Nearest Neighbor Imputer
	Data Type			Two Class, unpaired data
	Data in log scale?			TRUE
	Number of Permutations			100
	Blocked Permutation?			FALSE
	RNG Seed			1234567
	(Delta, Fold Change)			(0,21714, 3,00000)
	(Upper Cutoff, Lower Cutoff)			(0,67549, -1,30211)
Computed Quantities
	Computed Exchangeability Factor S0			0.0946827
	S0 percentile			0
	False Significant Number (Median, 90 percentile)			(302,73576, 408,96174)
	False Discovery Rate (Median, 90 percentile)			(37,19113, 50,24100)
	Pi0Hat			0.82602
262 Positive Significant Genes
	Row	Gene Name	Gene ID	Score(d)	Numerator(r)	Denominator(s+s0)	Fold Change	q-value (%)
	5903	206376_at	SLC6A15	5.44107	4.04971	0.744285	24,65290	5.90013
	5832	206305_s_at	C8A	4.94175	2.35167	0.475878	4,79246	6.69745
	18943	219578_s_at	CPEB1	4.57802	2.79816	0.611217	9,79111	6.69745
	14949	215575_at	---	4.40639	2.55857	0.580651	5,64370	6.69745
	9354	209867_s_at	LPHN3	4.13519	3.17256	0.76721	6,79084	8.51565
	12658	213276_at	CAMK2B	4.0566	2.02183	0.498404	5,12688	8.51565
	11242	211845_at	PVRL1	4.0275	3.00156	0.745266	5,97441	8.51565
	15465	216092_s_at	SLC7A8	3.97633	2.13119	0.53597	3,84781	8.51565
	13738	214358_at	ACACA	3.9412	1.92939	0.489543	3,50036	8.51565
	14354	214978_s_at	PPFIA4	3.89719	3.74811	0.961746	7,70199	8.51565
	17873	218507_at	HIG2	3.84562	1.65182	0.429534	3,27926	8.51565
	13831	214451_at	TFAP2B	3.82899	2.79224	0.729237	6,33677	8.51565
	16085	216714_at	CCL13	3.78762	2.11284	0.557827	5,59482	8.51565
	18642	219277_s_at	OGDHL	3.67875	3.17628	0.863414	21,92147	10.3974
	16809	217443_at	---	3.60478	2.98302	0.827518	5,87970	11.9177
	15387	216014_s_at	ZXDA	3.57838	2.47595	0.691919	4,51290	11.9177
	5662	206135_at	ST18	3.45669	2.59365	0.750328	6,12869	12.6354
	19375	220010_at	KCNE1L	3.45149	2.08493	0.604068	4,45956	12.6354
	14740	215365_at	CACNB2	3.43641	1.95019	0.567506	3,48620	12.6354
	19598	220233_at	FBXO26	3.38103	2.6993	0.798365	7,96473	12.6354
	4736	205208_at	FTHFD	3.32264	2.82592	0.850505	5,92150	13.8232
	13100	213719_s_at	SMARCA4	3.28767	1.96655	0.598158	3,81330	13.8232
	19498	220133_at	APIN	3.28391	2.45345	0.74711	11,76474	13.8232
	7025	207502_at	GUCA2B	3.2131	2.91868	0.90837	5,23442	14.8805
	10576	211131_s_at	ED1	3.20096	2.69869	0.843089	5,12850	14.8805
	10162	210698_at	---	3.1886	1.75958	0.551833	3,70053	14.8805
	15286	215912_at	GNAO1	3.18088	2.21756	0.697155	3,93525	14.8805
	1748	202219_at	SLC6A8	3.14961	2.21044	0.701814	4,06140	14.8805
	9995	210525_x_at	C14orf143	3.14191	2.77175	0.882186	4,78765	14.8805
	15849	216477_at	---	3.13469	2.46762	0.787199	3,99714	14.8805
	21747	31637_s_at	NR1D1	3.11057	1.98896	0.639419	3,62477	14.8805
	14603	215228_at	NHLH2	3.10145	1.92737	0.621441	3,22449	14.8805
	5446	205918_at	SLC4A3	3.08232	2.09362	0.679234	9,52197	14.8805
	19872	220507_s_at	UPB1	3.08136	2.99315	0.971372	7,70243	14.8805
	19079	219714_s_at	CACNA2D3	3.05965	3.0284	0.989786	6,61697	14.8805
	4200	204672_s_at	ANKRD6	3.04997	2.07667	0.680882	5,05802	15.9064
	8051	208552_at	GRIK4	2.99723	2.34865	0.783607	3,70051	15.9064
	16091	216720_at	LOC153077	2.99677	2.11379	0.705355	3,99385	15.9064
	6846	207321_s_at	ABCB9	2.98889	1.63732	0.547803	3,28382	15.9064
	9271	209782_s_at	DBP	2.97756	1.75065	0.58795	4,36735	15.9064
	5528	206000_at	MEP1A	2.9762	1.65348	0.555568	3,09141	15.9064
	1870	202341_s_at	TRIM2	2.96451	2.2682	0.765118	3,63427	15.9064
	16007	216636_at	---	2.95471	2.01535	0.682081	3,33104	15.9064
	11229	211832_s_at	MDM2	2.93215	2.25452	0.768895	3,68904	17.0366
	5673	206146_s_at	RHAG	2.92402	1.91549	0.655088	3,72606	17.0366
	3907	204379_s_at	FGFR3	2.92277	3.08872	1.05678	5,98444	17.0366
	13081	213700_s_at	---	2.88533	1.44867	0.502082	3,02479	18.6329
	16081	216710_x_at	ZNF287	2.86662	2.31278	0.806797	3,51306	18.6329
	3940	204412_s_at	NEFH	2.85596	3.63835	1.27395	5,41810	18.6329
	9537	210051_at	RAPGEF3	2.85501	2.39809	0.839959	7,35296	18.6329
	9506	210020_x_at	CALML3	2.82871	2.61082	0.92297	4,02394	18.6329
	7368	207848_at	AVP	2.82343	2.05931	0.729367	3,09964	18.6329
	6941	207418_s_at	DDO	2.82142	1.4139	0.501132	3,09375	18.6329
	5899	206372_at	MYF6	2.81687	2.14098	0.760057	3,55572	18.6329
	10161	210697_at	ZNF257	2.8044	1.79964	0.641719	3,19449	18.6329
	14536	215161_at	CAMK1G	2.80268	1.82692	0.651846	3,37200	18.6329
	16165	216794_at	---	2.80196	2.61976	0.934974	3,71911	18.6329
	10945	211538_s_at	---	2.80057	1.85638	0.66286	3,06204	18.6329
	17991	218625_at	NRN1	2.79036	1.30276	0.466876	3,35235	18.6329
	10379	210931_at	RNF6	2.78022	1.96381	0.706351	3,02606	18.6329
	6973	207450_s_at	POU6F2	2.77543	2.0041	0.722086	3,09769	18.6329
	8011	208512_s_at	MLLT4	2.72237	1.77211	0.650945	3,23040	20.3156
	6827	207302_at	SGCG	2.71477	2.8671	1.05611	6,63726	20.3156
	19412	220047_at	SIRT4	2.69043	2.47439	0.919702	3,59943	20.3156
	20653	221289_at	DLX6	2.69033	2.29693	0.853773	3,31491	20.3156
	11910	212524_x_at	H2AFX	2.68946	1.87084	0.69562	3,21042	20.3156
	20614	221250_s_at	MXD3	2.67777	2.01908	0.754016	3,80532	20.3156
	14547	215172_at	DKFZP566K0524	2.65208	3.80366	1.43422	6,72784	20.3156
	6241	206714_at	ALOX15B	2.629	1.97207	0.750119	3,51669	21.5797
	7721	208215_x_at	DRD4	2.62553	2.6121	0.994885	3,55632	21.5797
	3784	204256_at	ELOVL6	2.60895	1.90044	0.728431	3,30836	21.5797
	20832	221468_at	XCR1	2.60005	1.73342	0.666688	3,00951	21.5797
	15587	216214_at	---	2.59718	2.00639	0.772523	4,06403	21.5797
	7135	207613_s_at	CAMK2A	2.59655	2.57137	0.990305	4,24009	21.5797
	14000	214621_at	GYS2	2.59204	2.69812	1.04093	4,19884	21.5797
	10458	211011_at	COL19A1	2.57996	1.96473	0.761536	3,00024	21.5797
	16452	217082_at	---	2.57815	1.79263	0.695317	3,07724	21.5797
	6379	206852_at	EPHA7	2.5656	2.37814	0.926937	3,57308	21.5797
	16183	216812_at	---	2.56503	1.67525	0.653112	3,21253	21.5797
	3055	203527_s_at	APC	2.56386	1.76413	0.688076	3,23313	21.5797
	6301	206774_at	FRMPD1	2.55367	2.20978	0.865333	3,20239	21.5797
	15008	215634_at	---	2.54511	2.17165	0.853262	3,02804	22.6149
	10622	211179_at	RUNX1	2.53106	2.07275	0.818925	3,22140	22.6149
	6514	206987_x_at	FGF18	2.52063	2.02513	0.803423	3,18774	22.6149
	15813	216441_at	MUM1	2.51328	2.60486	1.03644	3,35837	22.6149
	19715	220350_at	ZNF235	2.4988	1.41232	0.565198	3,70408	22.6149
	4067	204539_s_at	CELSR1	2.4969	1.82565	0.731167	3,10394	22.6149
	5759	206232_s_at	B4GALT6	2.4844	2.20081	0.885852	3,24431	22.6149
	5595	206068_s_at	ACADL	2.4763	1.79265	0.723922	3,11654	22.6149
	5485	205957_at	PLXNB3	2.47206	2.15373	0.871226	3,59334	22.6149
	2247	202718_at	IGFBP2	2.46838	2.62884	1.06501	3,73749	22.6149
	19864	220499_at	DKFZp434H2215	2.46395	1.47664	0.599299	3,18674	22.6149
	15303	215929_at	LOC283079	2.45092	1.78246	0.72726	3,81967	23.6517
	19768	220403_s_at	P53AIP1	2.43118	2.63558	1.08407	6,41483	23.6517
	15540	216167_at	LRRN5	2.42706	2.1331	0.87888	4,18025	23.6517
	5386	205858_at	NGFR	2.42235	2.79432	1.15356	12,09608	23.6517
	20894	221530_s_at	BHLHB3	2.42169	2.06013	0.850701	3,24469	23.6517
	19579	220214_at	ZNF215	2.41903	1.20241	0.497061	3,19797	23.6517
	19778	220413_at	SLC39A2	2.4154	1.77886	0.736465	3,04608	23.6517
	19201	219836_at	ZBED2	2.40071	1.93363	0.805444	12,84904	23.6517
	4961	205433_at	BCHE	2.40062	2.14667	0.894214	3,39642	23.6517
	5551	206023_at	NMU	2.39885	2.93096	1.22182	4,82591	23.6517
	14680	215305_at	PDGFRA	2.39796	2.05555	0.857207	18,75005	23.6517
	18720	219355_at	FLJ10178	2.3961	3.03917	1.26838	5,49249	23.6517
	20986	221623_at	BCAN	2.39443	2.02524	0.845811	3,16596	23.6517
	6551	207024_at	CHRND	2.39231	1.568	0.655436	3,97439	23.6517
	20887	221523_s_at	RRAGD	2.39046	2.33948	0.978674	3,74411	23.6517
	2281	202752_x_at	SLC7A8	2.38785	2.14972	0.900275	3,41710	23.6517
	16235	216864_at	---	2.38433	2.23154	0.935916	3,30076	23.6517
	8075	208576_s_at	HIST1H3H	2.37883	1.94247	0.816568	3,12125	23.6517
	7337	207817_at	IFNW1	2.35277	1.391	0.591216	3,23302	23.6517
	12978	213597_s_at	CTDSPL	2.35234	1.88932	0.803168	3,39215	23.6517
	21879	37408_at	MRC2	2.34254	1.53571	0.655578	5,25763	23.6517
	19429	220064_at	FLJ11457	2.34046	1.57964	0.674927	3,30409	23.6517
	14543	215168_at	TIMM17A	2.34036	2.40235	1.02648	3,83850	23.6517
	16766	217400_at	PCNA	2.33346	2.32339	0.995684	3,35483	23.6517
	10829	211416_x_at	GGT1	2.3131	1.33995	0.579289	4,35534	23.7793
	4283	204755_x_at	HLF	2.31075	2.61245	1.13056	5,34988	23.7793
	15083	215709_at	---	2.30792	1.82591	0.79115	3,02728	23.7793
	9914	210435_at	NBR2	2.29604	2.25715	0.983063	3,23578	23.7793
	19676	220311_at	C21orf127	2.29573	1.78233	0.776369	5,52328	23.7793
	6023	206496_at	FMO3	2.28719	3.23306	1.41355	3,70646	23.8306
	9883	210404_x_at	CAMK2B	2.28325	1.86034	0.814778	3,16997	23.8306
	8775	209280_at	MRC2	2.26683	1.39419	0.615039	4,28229	23.8306
	14801	215426_at	BDG29	2.26482	1.7146	0.757058	3,72182	23.8306
	19911	220546_at	FLJ11783	2.2605	2.16034	0.955691	3,02196	23.8306
	4199	204671_s_at	ANKRD6	2.25631	2.01989	0.895217	4,83768	23.8306
	4288	204760_s_at	NR1D1	2.2542	3.24726	1.44054	5,79524	23.8306
	15031	215657_at	SLC26A3	2.23857	1.95553	0.873565	3,56854	25.1497
	9273	209784_s_at	JAG2	2.23297	1.66491	0.745604	3,91482	25.1497
	10571	211126_s_at	CSRP2	2.23141	1.52252	0.68231	3,06674	25.1497
	9571	210086_at	HR	2.22392	2.15279	0.968015	3,23249	25.1497
	7056	207534_at	MAGEB1	2.2099	2.40256	1.08718	3,29231	25.1497
	7429	207912_s_at	DAZ4	2.1909	2.08947	0.953704	3,42877	25.1497
	2599	203069_at	SV2A	2.18458	1.80309	0.825372	4,02945	25.1497
	20144	220779_at	PADI3	2.17382	2.72224	1.25228	7,34189	25.6022
	12056	212670_at	ELN	2.17151	2.5022	1.15229	31,45836	25.6022
	21297	221936_x_at	MRPL41	2.16174	1.69775	0.785366	3,36496	25.6022
	3230	203702_s_at	TTLL4	2.15727	1.94644	0.902268	3,76148	25.6022
	6850	207325_x_at	MAGEA1	2.14972	2.47938	1.15335	5,24450	25.6022
	16484	217115_at	C20orf157	2.14874	1.51938	0.707101	3,05234	25.6022
	1747	202218_s_at	FADS2	2.14745	1.65482	0.770598	3,39854	25.6022
	15717	216345_at	KIAA0913	2.14135	1.78999	0.835916	3,17472	25.6022
	9443	209956_s_at	CAMK2B	2.14033	1.38635	0.647729	3,21079	25.6022
	15745	216373_at	FLJ90013	2.12918	2.22282	1.04398	3,00960	25.6022
	676	201147_s_at	TIMP3	2.12509	2.27153	1.06891	4,03342	26.5405
	15291	215917_at	FKBP1A	2.10954	2.39388	1.13479	4,23642	26.5405
	3938	204410_at	EIF1AY	2.09172	1.49781	0.716064	3,00587	26.5405
	8699	209204_at	LMO4	2.08869	1.47273	0.705099	3,22222	26.5405
	3908	204380_s_at	FGFR3	2.07782	2.44625	1.17732	3,24803	26.5405
	20243	220878_at	---	2.07613	1.5596	0.751204	3,69511	26.5405
	21555	222194_at	---	2.07251	1.81208	0.874341	3,21020	26.5405
	20450	221086_s_at	FEZL	2.05831	1.90033	0.923248	3,35659	26.5405
	4844	205316_at	SLC15A2	2.054	1.45939	0.710512	3,47232	26.5405
	20888	221524_s_at	RRAGD	2.0425	2.54883	1.24789	3,59073	26.5405
	19648	220283_at	FLJ13840	2.01344	1.17531	0.583733	3,52736	26.5405
	10974	211568_at	BAI3	2.00685	2.23458	1.11348	4,70935	27.6943
	16363	216992_s_at	GRM8	1.99547	1.86951	0.936876	3,54167	27.6943
	8654	209159_s_at	NDRG4	1.97869	2.02527	1.02354	4,05646	27.6943
	17962	218596_at	TBC1D13	1.97375	1.66306	0.842592	3,07221	27.6943
	19529	220164_s_at	LOC51725	1.96792	1.68429	0.855874	3,20932	27.6943
	9655	210170_at	PDLIM3	1.95722	2.1961	1.12205	3,73763	27.6943
	18628	219263_at	RNF128	1.95321	2.42656	1.24235	4,19944	27.6943
	7793	208288_at	ABCB11	1.94778	1.76376	0.905522	3,16070	27.6943
	6459	206932_at	CH25H	1.94526	2.18481	1.12315	4,33557	27.6943
	4351	204823_at	NAV3	1.9272	1.5143	0.785753	7,67088	27.6943
	7789	208284_x_at	GGT1	1.92026	1.65131	0.859942	10,77564	27.6943
	20040	220675_s_at	C22orf20	1.91791	2.03956	1.06343	3,65036	27.6943
	19147	219782_s_at	LOC51333	1.91441	2.12017	1.10748	4,60784	27.6943
	10970	211564_s_at	PDLIM4	1.91288	2.11567	1.10601	3,41572	27.6943
	14823	215448_at	---	1.90111	1.60687	0.845227	3,18679	28.231
	5785	206258_at	SIAT8E	1.89667	1.31011	0.690739	5,05110	28.231
	17263	217897_at	FXYD6	1.89277	1.63128	0.861849	4,22683	28.231
	4252	204724_s_at	COL9A3	1.88819	1.91753	1.01554	9,72818	28.231
	21647	222287_at	TRDN	1.88781	2.20798	1.16959	3,29592	28.231
	16246	216875_x_at	HAB1	1.88698	1.56647	0.830145	6,63655	28.231
	21505	222144_at	KIF17	1.86012	1.42855	0.767986	4,23341	28.231
	14896	215522_at	SORCS3	1.84665	1.9117	1.03523	3,18436	28.231
	17064	217698_at	---	1.84524	1.92831	1.04502	3,05449	28.231
	15974	216603_at	SLC7A8	1.83563	2.06468	1.12478	3,24879	28.231
	3526	203998_s_at	SYT1	1.82231	1.64637	0.903454	3,03838	28.231
	14977	215603_x_at	GGTLA4	1.8203	1.40657	0.772709	5,85687	28.231
	19300	219935_at	ADAMTS5	1.82001	1.32196	0.726348	4,38615	28.231
	18899	219534_x_at	CDKN1C	1.8182	2.04829	1.12655	3,87976	28.231
	6658	207131_x_at	GGT1	1.81805	1.56125	0.858751	10,55506	28.231
	16979	217613_at	FLJ11155	1.8161	1.3541	0.745607	3,58146	28.231
	7448	207931_s_at	PFKFB2	1.81272	1.80572	0.996134	3,18436	28.231
	12565	213182_x_at	CDKN1C	1.81252	2.28869	1.26271	3,38287	28.231
	10191	210729_at	NPY2R	1.80215	1.9783	1.09774	5,80985	28.6669
	3099	203571_s_at	C10orf116	1.79499	2.15451	1.20029	7,65397	28.6669
	12161	212775_at	KIAA0657	1.77332	2.19711	1.23898	3,44616	28.6669
	17035	217669_s_at	AKAP6	1.76781	1.42598	0.806635	4,31191	29.599
	18840	219475_at	OKL38	1.76499	1.6878	0.956266	3,05470	29.599
	19381	220016_at	MGC5395	1.76403	2.18489	1.23858	4,02754	29.599
	20775	221411_at	HOXD12	1.72064	1.47814	0.859065	5,99543	29.599
	9406	209919_x_at	GGT1	1.70858	1.56242	0.914457	9,31480	29.599
	9244	209755_at	NMNAT2	1.70726	1.47983	0.866789	3,14692	29.599
	16977	217611_at	LOC157697	1.70565	1.59117	0.932886	3,33870	29.599
	13649	214269_at	FLJ22269	1.68749	1.20019	0.711228	3,58767	29.599
	16265	216894_x_at	CDKN1C	1.67814	1.97177	1.17498	3,77128	29.599
	19827	220462_at	TAIP-2	1.66438	1.27853	0.768172	3,22509	29.599
	5834	206307_s_at	FOXD1	1.66396	1.9467	1.16992	3,03919	29.599
	394	200865_at	EIF3S5	1.65355	1.75064	1.05872	4,09850	30.0257
	10830	211417_x_at	GGTLA4	1.6318	1.41535	0.867353	9,85904	30.4097
	14920	215546_at	PSMD5	1.63045	1.30335	0.799382	3,11026	30.4097
	10359	210911_at	ID2	1.62451	1.57288	0.968217	3,24837	30.4097
	17041	217675_at	---	1.62143	1.96277	1.21051	3,13436	30.4097
	654	201125_s_at	ITGB5	1.61903	1.37898	0.851731	5,17523	30.4097
	6832	207307_at	HTR2C	1.61435	1.6804	1.04091	5,12488	30.4097
	13951	214571_at	FGF3	1.60405	1.19342	0.744008	4,53064	30.4097
	5842	206315_at	CRLF1	1.58746	1.98604	1.25108	4,61134	30.4097
	13908	214528_s_at	PAX8	1.5495	2.05204	1.32432	4,15412	30.7246
	21969	40665_at	FMO3	1.523	1.96111	1.28766	3,00665	30.7246
	14663	215288_at	TRPC2	1.51991	1.11373	0.732765	3,19658	30.7246
	10019	210550_s_at	RASGRF1	1.50861	1.24221	0.823415	4,67660	30.7246
	13614	214234_s_at	CYP3A5	1.5085	1.71653	1.13791	3,16593	30.7246
	5804	206277_at	P2RY2	1.50465	1.84224	1.22437	3,04093	30.7246
	10106	210640_s_at	GPR30	1.49942	1.49907	0.999768	4,08345	30.7246
	4281	204753_s_at	HLF	1.49863	1.70564	1.13814	4,85210	30.7246
	14945	215571_at	---	1.49706	1.31473	0.878208	3,78347	30.7246
	7205	207683_at	FOXN1	1.4953	1.22831	0.821449	3,85824	30.7246
	14817	215442_s_at	TSHR	1.49241	1.54401	1.03458	3,39670	30.7246
	19369	220004_at	DDX43	1.48613	1.95465	1.31526	3,52363	30.7246
	15544	216171_at	---	1.47748	1.68108	1.1378	3,16409	30.7246
	14559	215184_at	DAPK2	1.45273	1.34304	0.924497	3,44811	31.384
	4557	205029_s_at	FABP7	1.42107	1.29864	0.913848	4,25000	31.384
	21949	40093_at	LU	1.41691	1.25859	0.888264	3,25167	31.384
	20002	220637_at	FLJ22746	1.40277	1.28815	0.918295	3,19460	31.384
	16491	217123_x_at	PMCHL1	1.39377	1.11138	0.797393	3,31802	31.398
	16612	217246_s_at	EPAG	1.37635	1.37001	0.995391	3,19852	31.5493
	6647	207120_at	FLJ14011	1.36685	1.43957	1.0532	3,43263	31.5493
	5900	206373_at	ZIC1	1.36431	1.31155	0.961332	5,19763	31.5493
	20202	220837_at	---	1.36043	1.66213	1.22177	6,01292	31.5493
	15471	216098_s_at	HTR7	1.35715	1.24057	0.914102	3,32698	31.5493
	9541	210055_at	TSHR	1.33651	1.35195	1.01155	3,85208	31.5493
	14695	215320_at	C9orf36	1.30079	1.15758	0.889909	3,62500	32.0281
	19779	220414_at	CALML5	1.27873	1.53651	1.20159	3,21920	32.0281
	5728	206201_s_at	MEOX2	1.22978	1.76859	1.43814	3,00020	32.475
	5293	205765_at	CYP3A5	1.21517	1.77635	1.46181	3,08703	32.7598
	6672	207145_at	GDF8	1.21313	1.43194	1.18037	3,46866	32.7598
	19868	220503_at	SLC13A1	1.18673	1.31504	1.10812	3,57734	32.7598
	3442	203914_x_at	HPGD	1.17727	1.38083	1.17291	3,36356	32.7598
	7218	207696_at	FUT9	1.15751	1.10952	0.958543	4,17057	33.063
	6136	206609_at	MAGEC1	1.147	1.10944	0.967255	4,32225	33.063
	10918	211510_s_at	CRHR2	1.12488	0.945202	0.840268	3,00615	33.6221
	15221	215847_at	LOC283755	1.12264	1.00812	0.897989	3,75136	33.6221
	19857	220492_s_at	OTOF	1.10104	0.91568	0.831648	3,48668	33.6221
	15051	215677_s_at	BRF1	1.0596	0.820349	0.774209	4,30241	34.2099
	16430	217059_at	MUC7	1.05718	1.05574	0.998639	3,99797	34.2099
	3441	203913_s_at	HPGD	1.02531	1.4902	1.45341	3,50273	34.373
	19379	220014_at	LOC51334	1.02398	0.96158	0.939064	3,13352	34.373
	19302	219937_at	TRHDE	1.02286	1.24426	1.21645	3,26246	34.373
	6468	206941_x_at	SEMA3E	1.0128	1.33068	1.31387	3,06409	34.373
	7080	207558_s_at	PITX2	0.854913	1.12156	1.31189	9,42763	35.2303
	15819	216447_at	---	0.85143	0.805127	0.945617	3,08960	35.2303
	11102	211700_s_at	TRO	0.850443	0.921177	1.08317	3,58100	35.2303
	6965	207442_at	CSF3	0.82601	0.932784	1.12927	5,01896	36.1319
	10955	211549_s_at	HPGD	0.821839	1.15985	1.41128	4,19198	36.1319
	3633	204105_s_at	NRCAM	0.815581	0.920397	1.12852	4,60747	36.1319
	10954	211548_s_at	HPGD	0.797697	1.10742	1.38827	4,58968	36.1319
	20515	221151_at	PRDM9	0.763813	0.706802	0.925359	3,73862	36.1319
	2629	203099_s_at	CDYL	0.67549	0.733866	1.08642	4,00906	37.1911
552 Negative Significant Genes
	Row	Gene Name	Gene ID	Score(d)	Numerator(r)	Denominator(s+s0)	Fold Change	q-value (%)
	7219	207697_x_at	LILRB2	-8.34207	-3.39825	0.407363	0,09368	5.90013
	3288	203760_s_at	SLA	-6.37724	-3.0373	0.476272	0,13983	5.90013
	6899	207375_s_at	IL15RA	-5.17537	-2.36817	0.457586	0,24732	5.90013
	9420	209933_s_at	CMRF-35H	-5.10338	-2.43332	0.476804	0,20183	5.90013
	11973	212587_s_at	PTPRC	-4.95345	-1.91494	0.386587	0,25737	5.90013
	9631	210146_x_at	LILRB2	-4.94272	-2.31723	0.468817	0,23366	5.90013
	4041	204513_s_at	ELMO1	-4.89064	-2.08035	0.425374	0,22275	5.90013
	19695	220330_s_at	SAMSN1	-4.86157	-2.30768	0.474678	0,20541	5.90013
	2944	203416_at	CD53	-4.75767	-1.86126	0.391212	0,28210	5.90013
	9517	210031_at	CD3Z	-4.75591	-2.74262	0.576676	0,15131	5.90013
	19142	219777_at	hIAN2	-4.71611	-2.69639	0.57174	0,20874	5.90013
	3236	203708_at	PDE4B	-4.70426	-2.76494	0.587753	0,12999	5.90013
	16546	217178_at	RARG	-4.60787	-2.80421	0.60857	0,12635	5.90013
	13355	213975_s_at	LYZ	-4.50796	-3.50666	0.777882	0,09379	6.69745
	8381	208885_at	LCP1	-4.46131	-1.843	0.413107	0,26809	6.69745
	19543	220178_at	C19orf28	-4.44921	-2.95203	0.663496	0,11081	6.69745
	19606	220241_at	C13orf11	-4.40791	-2.2471	0.509787	0,26363	6.69745
	15220	215846_at	---	-4.31312	-2.41109	0.559012	0,16850	6.69745
	1388	201859_at	PRG1	-4.26002	-2.81684	0.661227	0,18037	6.69745
	1272	201743_at	CD14	-4.23579	-2.0676	0.488126	0,24275	6.69745
	11143	211742_s_at	EVI2B	-4.17745	-1.87698	0.449311	0,28157	6.69745
	6455	206928_at	ZNF124	-4.16385	-1.79251	0.430495	0,27886	6.69745
	12136	212750_at	PPP1R16B	-4.0998	-2.78978	0.680467	0,12829	6.69745
	3542	204014_at	DUSP4	-4.09913	-3.56067	0.868639	0,06707	6.69745
	6764	207238_s_at	PTPRC	-4.07063	-3.1842	0.782238	0,15264	6.69745
	19190	219825_at	CYP26B1	-4.05765	-2.94328	0.725365	0,13528	6.69745
	14037	214660_at	ITGA1	-4.04433	-2.52362	0.623988	0,17420	6.69745
	19231	219866_at	CLIC5	-4.01756	-2.05344	0.511116	0,22776	6.69745
	7626	208116_s_at	MAN1A1	-3.96719	-3.08299	0.777121	0,17335	6.69745
	6045	206518_s_at	RGS9	-3.9618	-2.30651	0.582189	0,17542	6.69745
	7471	207957_s_at	PRKCB1	-3.96065	-3.05803	0.772104	0,12533	6.69745
	515	200986_at	SERPING1	-3.94509	-2.10129	0.532634	0,21244	6.69745
	1883	202354_s_at	GTF2F1	-3.91482	-1.61942	0.413663	0,33188	6.69745
	7007	207484_s_at	BAT8	-3.89741	-1.81611	0.46598	0,26452	8.51565
	817	201288_at	ARHGDIB	-3.86899	-1.67903	0.433971	0,30128	8.51565
	11974	212588_at	PTPRC	-3.84547	-2.12332	0.552163	0,20329	8.51565
	2028	202499_s_at	SLC2A3	-3.84004	-3.10571	0.808771	0,21473	8.51565
	19309	219944_at	FLJ21069	-3.81527	-2.2358	0.586015	0,26895	8.51565
	12857	213475_s_at	ITGAL	-3.80738	-1.9592	0.514579	0,26827	8.51565
	21909	38149_at	ARHGAP25	-3.77778	-1.65594	0.438338	0,30017	8.51565
	4707	205179_s_at	ADAM8	-3.77548	-2.85077	0.755074	0,16604	8.51565
	4797	205269_at	LCP2	-3.73229	-1.90279	0.50982	0,25286	8.51565
	4644	205116_at	LAMA2	-3.70486	-2.44061	0.658758	0,18649	8.51565
	12144	212758_s_at	TCF8	-3.70471	-2.23335	0.60284	0,18998	8.51565
	17770	218404_at	SNX10	-3.70126	-2.49805	0.674918	0,23674	8.51565
	3750	204222_s_at	GLIPR1	-3.69119	-2.85528	0.773539	0,12124	8.51565
	11196	211799_x_at	HLA-C	-3.67732	-2.48838	0.676683	0,20515	8.51565
	4798	205270_s_at	LCP2	-3.67645	-1.83973	0.500409	0,26448	8.51565
	5326	205798_at	IL7R	-3.67144	-2.61083	0.71112	0,18966	8.51565
	5314	205786_s_at	ITGAM	-3.64115	-1.87609	0.515245	0,32379	8.51565
	15620	216247_at	RPS20	-3.62365	-1.93501	0.533996	0,30012	8.51565
	21870	37145_at	GNLY	-3.61396	-3.09957	0.857666	0,10677	8.51565
	9126	209636_at	NFKB2	-3.61348	-1.56425	0.432893	0,31641	8.51565
	13295	213915_at	NKG7	-3.58702	-4.62394	1.28908	0,02251	8.51565
	18025	218660_at	DYSF	-3.58644	-2.78029	0.775225	0,18245	8.51565
	6253	206726_at	PGDS	-3.57662	-1.73222	0.484317	0,28766	8.51565
	13464	214084_x_at	NCF1	-3.57332	-3.04349	0.851727	0,10828	8.51565
	18235	218870_at	ARHGAP15	-3.57229	-2.00441	0.561099	0,23601	8.51565
	12719	213337_s_at	SOCS1	-3.56109	-1.82327	0.511999	0,32926	8.51565
	2080	202551_s_at	CRIM1	-3.52577	-2.09116	0.593108	0,20580	8.51565
	9495	210009_s_at	GOSR2	-3.52536	-1.79385	0.508842	0,28529	8.51565
	5700	206173_x_at	GABPB2	-3.51946	-2.27814	0.647297	0,18424	8.51565
	1273	201744_s_at	LUM	-3.51464	-2.94433	0.837735	0,20079	8.51565
	2634	203104_at	CSF1R	-3.51281	-1.88737	0.537282	0,29588	8.51565
	13050	213669_at	FCHO1	-3.50443	-2.10115	0.59957	0,21502	8.51565
	370	200841_s_at	EPRS	-3.49408	-1.76224	0.504352	0,31212	8.51565
	14349	214973_x_at	MGC27165	-3.48389	-3.89363	1.11761	0,04989	8.51565
	11038	211633_x_at	---	-3.47236	-4.84214	1.39448	0,01828	8.51565
	5032	205504_at	BTK	-3.46587	-1.61118	0.464872	0,30271	8.51565
	19897	220532_s_at	LR8	-3.46121	-2.61057	0.754235	0,21671	8.51565
	12325	212940_at	COL6A1	-3.42967	-1.59104	0.463906	0,32496	8.51565
	1812	202283_at	SERPINF1	-3.42245	-2.08394	0.608902	0,21205	8.51565
	15364	215991_s_at	KIAA0090	-3.41232	-2.53566	0.74309	0,14621	8.51565
	20364	220999_s_at	CYFIP2	-3.4031	-2.224	0.653521	0,17918	8.51565
	6279	206752_s_at	DFFB	-3.3993	-2.23027	0.656095	0,29533	8.51565
	21767	32128_at	CCL18	-3.39515	-4.25219	1.25243	0,05045	8.51565
	9542	210056_at	RND1	-3.37866	-2.06875	0.6123	0,21061	8.51565
	6237	206710_s_at	EPB41L3	-3.36544	-2.86657	0.851767	0,11855	8.51565
	10914	211506_s_at	IL8	-3.34371	-4.11197	1.22976	0,03415	8.51565
	9284	209795_at	CD69	-3.34144	-1.8418	0.551198	0,28352	8.51565
	8868	209374_s_at	IGHM	-3.33044	-4.0956	1.22975	0,04921	8.51565
	10344	210889_s_at	FCGR2B	-3.32036	-2.7623	0.831927	0,12356	8.51565
	5762	206235_at	LIG4	-3.31373	-1.95779	0.590812	0,31400	8.51565
	12383	212999_x_at	HLA-DQB1	-3.31073	-4.05108	1.22362	0,03256	8.51565
	3173	203645_s_at	CD163	-3.28941	-1.7931	0.545114	0,30653	9.83355
	6864	207339_s_at	LTB	-3.26753	-2.21427	0.67766	0,25945	9.83355
	8578	209083_at	CORO1A	-3.26339	-1.8964	0.581114	0,27086	9.83355
	18275	218910_at	FLJ10375	-3.23776	-1.93877	0.598798	0,30442	9.83355
	6013	206486_at	LAG3	-3.22673	-2.26183	0.700966	0,18632	9.83355
	3257	203729_at	EMP3	-3.22623	-2.13286	0.661099	0,28585	9.83355
	11378	211990_at	HLA-DPA1	-3.22219	-1.74096	0.540301	0,31296	9.83355
	6164	206637_at	GPR105	-3.21675	-2.03835	0.63367	0,26450	9.83355
	14424	215049_x_at	CD163	-3.20019	-2.17154	0.678568	0,20219	9.83355
	4226	204698_at	ISG20	-3.19933	-3.17559	0.99258	0,07314	9.83355
	1798	202269_x_at	GBP1	-3.19586	-2.09078	0.654215	0,20987	9.83355
	9481	209994_s_at	ABCB1	-3.18308	-2.97313	0.93404	0,09694	9.83355
	5108	205580_s_at	HRH1	-3.18274	-1.80773	0.567981	0,26657	9.83355
	5733	206206_at	LY64	-3.1822	-1.85525	0.583011	0,24244	9.83355
	3228	203700_s_at	DIO2	-3.17275	-2.30013	0.724965	0,24076	9.83355
	8225	208729_x_at	HLA-B	-3.16118	-1.89049	0.598034	0,30139	9.83355
	15265	215891_s_at	GM2A	-3.15581	-2.39454	0.758771	0,21164	9.83355
	21500	222139_at	KIAA1466	-3.15503	-1.78517	0.565817	0,27111	9.83355
	15969	216598_s_at	CCL2	-3.14547	-3.55189	1.12921	0,06055	9.83355
	10095	210629_x_at	LST1	-3.14418	-2.11423	0.672426	0,29982	9.83355
	11040	211635_x_at	IGHG1	-3.14408	-4.3142	1.37216	0,01949	9.83355
	5152	205624_at	CPA3	-3.1423	-2.24825	0.715478	0,18287	9.83355
	5418	205890_s_at	UBD	-3.13499	-2.86015	0.912333	0,17468	9.83355
	15863	216491_x_at	IGHM	-3.12422	-4.57379	1.46398	0,03569	9.83355
	3227	203699_s_at	DIO2	-3.11619	-3.48137	1.11719	0,13623	9.83355
	18452	219087_at	ASPN	-3.11269	-2.22025	0.713291	0,18264	9.83355
	3865	204337_at	RGS4	-3.10187	-2.72438	0.878304	0,14110	9.83355
	9216	209727_at	GM2A	-3.09916	-3.18513	1.02774	0,16418	9.83355
	21121	221760_at	MAN1A1	-3.09536	-2.09499	0.676817	0,19043	9.83355
	12382	212998_x_at	HLA-DQB1	-3.08508	-2.30608	0.747493	0,15707	10.3974
	21738	222378_at	---	-3.07255	-2.08825	0.67965	0,29838	10.3974
	10	1405_i_at	CCL5	-3.06617	-2.37993	0.776188	0,15529	10.3974
	20944	221581_s_at	WBSCR5	-3.0657	-1.69749	0.553702	0,31460	10.3974
	5023	205495_s_at	GNLY	-3.06368	-2.2145	0.722821	0,16785	10.3974
	6145	206618_at	IL18R1	-3.05956	-2.12232	0.693669	0,19044	10.3974
	4477	204949_at	ICAM3	-3.04085	-2.3232	0.763996	0,19628	10.3974
	13988	214609_at	PHOX2A	-3.03292	-1.85378	0.611221	0,25095	10.3974
	11192	211795_s_at	FYB	-3.02412	-1.73336	0.573179	0,27188	10.3974
	18870	219505_at	CECR1	-3.02231	-1.7404	0.575853	0,32776	10.3974
	11061	211656_x_at	HLA-DQB1	-3.02204	-2.08794	0.690905	0,19623	10.3974
	21518	222157_s_at	KIAA1449	-3.02013	-1.62186	0.537017	0,30600	10.3974
	3226	203698_s_at	FRZB	-3.01978	-2.49201	0.825229	0,14960	10.3974
	12919	213537_at	HLA-DPA1	-3.01537	-2.16095	0.716647	0,23113	10.3974
	10363	210915_x_at	---	-3.00619	-1.64126	0.545961	0,28977	10.3974
	9649	210164_at	GZMB	-3.0032	-2.11753	0.705092	0,23348	10.3974
	15216	215842_s_at	ATP11A	-2.99707	-2.41298	0.805112	0,24326	10.4496
	12057	212671_s_at	HLA-DQA1	-2.9937	-2.67293	0.892854	0,11510	10.4496
	9176	209687_at	CXCL12	-2.98803	-3.34752	1.12031	0,08448	10.4496
	17678	218312_s_at	FLJ12895	-2.98675	-2.27527	0.761789	0,24564	10.4496
	15323	215949_x_at	IGHG1	-2.98094	-3.17582	1.06538	0,06370	10.4496
	14757	215382_x_at	TPSB2	-2.97838	-3.00814	1.00999	0,13694	10.4496
	3005	203477_at	COL15A1	-2.97094	-2.15763	0.726247	0,21423	10.4496
	12884	213502_x_at	LOC91316	-2.96702	-2.35221	0.792787	0,29469	10.4496
	13931	214551_s_at	CD7	-2.96609	-2.31084	0.779085	0,20632	10.4496
	21020	221658_s_at	IL21R	-2.96529	-2.34753	0.791669	0,16014	10.4496
	16393	217022_s_at	MGC27165	-2.96383	-3.36907	1.13673	0,11088	10.4496
	4108	204580_at	MMP12	-2.94753	-2.46818	0.83737	0,13071	10.4496
	951	201422_at	IFI30	-2.94166	-1.94398	0.660844	0,21770	10.4496
	14598	215223_s_at	SOD2	-2.94006	-1.86256	0.633511	0,31339	10.4496
	8243	208747_s_at	C1S	-2.93462	-2.47019	0.841739	0,20768	10.4496
	2910	203382_s_at	APOE	-2.93393	-2.58908	0.882464	0,23940	10.4496
	16744	217378_x_at	IGKC	-2.93158	-4.61735	1.57504	0,02035	10.4496
	18410	219045_at	RHOF	-2.92367	-2.18847	0.748535	0,31442	10.4496
	1387	201858_s_at	PRG1	-2.92164	-2.52509	0.864272	0,20975	10.4496
	21665	222305_at	HK2	-2.90769	-2.00206	0.688539	0,28870	10.4496
	1720	202191_s_at	GAS7	-2.90012	-2.03934	0.703192	0,25151	10.4496
	19049	219684_at	IFRG28	-2.89732	-1.96817	0.679309	0,28495	10.4496
	9569	210084_x_at	TPSB2	-2.89442	-3.3355	1.15239	0,11907	10.4496
	16205	216834_at	RGS1	-2.8891	-2.54801	0.881939	0,12721	11.9177
	14589	215214_at	---	-2.87333	-4.27381	1.48741	0,04937	11.9177
	14312	214936_at	CHDC1	-2.87178	-2.22026	0.773132	0,28601	11.9177
	18308	218943_s_at	DDX58	-2.87006	-1.50787	0.525378	0,32058	11.9177
	11193	211796_s_at	---	-2.86521	-2.22943	0.778105	0,17554	11.9177
	21986	41577_at	PPP1R16B	-2.86243	-2.579	0.900983	0,12933	11.9177
	5036	205508_at	SCN1B	-2.85046	-2.14306	0.75183	0,21409	11.9177
	11872	212486_s_at	FYN	-2.84765	-1.93588	0.679816	0,25271	11.9177
	9211	209722_s_at	SERPINB9	-2.83756	-2.09436	0.738084	0,33013	11.9177
	16286	216915_s_at	PTPN12	-2.82808	-2.53982	0.898073	0,29430	11.9177
	21322	221961_at	CLCN7	-2.82425	-2.54463	0.900994	0,12645	11.9177
	18865	219500_at	CLC	-2.82189	-1.84064	0.65227	0,26602	11.9177
	1917	202388_at	RGS2	-2.81966	-1.70555	0.604876	0,31737	11.9177
	11059	211654_x_at	HLA-DQB1	-2.81067	-2.14538	0.763298	0,17246	11.9177
	6803	207277_at	CD209	-2.80929	-1.60838	0.572522	0,31186	11.9177
	14859	215485_s_at	ICAM1	-2.80703	-1.81497	0.64658	0,26269	11.9177
	17711	218345_at	HCA112	-2.80179	-1.90397	0.679556	0,31661	11.9177
	7132	207610_s_at	EMR2	-2.80017	-1.74771	0.624143	0,24966	11.9177
	10331	210875_s_at	TCF8	-2.78972	-2.8621	1.02595	0,16311	11.9177
	6323	206796_at	WISP1	-2.78085	-1.9363	0.696299	0,25392	11.9177
	11297	211908_x_at	IGHG1	-2.77606	-3.59694	1.2957	0,04333	11.9177
	16604	217236_x_at	IGHG1	-2.76835	-1.62281	0.586199	0,28696	11.9177
	12948	213566_at	RNASE6	-2.76829	-1.89914	0.686032	0,22741	11.9177
	2084	202555_s_at	MYLK	-2.7667	-2.24279	0.810637	0,25925	11.9177
	3640	204112_s_at	HNMT	-2.76623	-2.37894	0.859992	0,16320	11.9177
	8390	208894_at	HLA-DRA	-2.76384	-2.2252	0.805114	0,20312	11.9177
	10430	210982_s_at	HLA-DRA	-2.76	-2.30578	0.835427	0,22715	11.9177
	1381	201852_x_at	COL3A1	-2.75376	-2.30175	0.835858	0,30500	11.9177
	9661	210176_at	TLR1	-2.74672	-1.53054	0.557224	0,32718	11.9177
	8678	209183_s_at	C10orf10	-2.74632	-2.2604	0.823067	0,15583	11.9177
	3396	203868_s_at	VCAM1	-2.74492	-1.86688	0.68012	0,22399	11.9177
	14754	215379_x_at	IGLJ3	-2.7443	-3.33385	1.21483	0,07438	11.9177
	9337	209850_s_at	CDC42EP2	-2.74232	-1.66628	0.607617	0,30861	11.9177
	8633	209138_x_at	IGLJ3	-2.72951	-3.13994	1.15037	0,14806	12.6354
	16802	217436_x_at	---	-2.7282	-1.91329	0.701301	0,29034	12.6354
	13953	214574_x_at	LST1	-2.71339	-2.1987	0.810316	0,30546	12.6354
	1321	201792_at	AEBP1	-2.70915	-2.75934	1.01852	0,20654	12.6354
	4155	204627_s_at	ITGB3	-2.70491	-2.43715	0.901009	0,17830	12.6354
	7811	208306_x_at	HLA-DRB3	-2.70264	-1.64504	0.608681	0,30665	12.6354
	2389	202859_x_at	IL8	-2.70158	-3.04599	1.12749	0,07170	12.6354
	11999	212613_at	BTN3A3	-2.68835	-1.95339	0.726612	0,30526	12.6354
	9624	210139_s_at	PMP22	-2.68493	-1.5803	0.588582	0,30848	12.6354
	14705	215330_at	---	-2.68446	-2.4055	0.896082	0,13915	12.6354
	18447	219082_at	CGI-14	-2.68419	-2.14324	0.798468	0,20109	12.6354
	5854	206327_s_at	CDH15	-2.68353	-2.11001	0.786282	0,18274	12.6354
	5886	206359_at	SOCS3	-2.68307	-2.10262	0.783662	0,21690	12.6354
	14451	215076_s_at	COL3A1	-2.67867	-2.24088	0.836564	0,32711	12.6354
	3177	203649_s_at	PLA2G2A	-2.67226	-1.60696	0.601348	0,29941	13.8232
	5633	206106_at	MAPK12	-2.66478	-1.96057	0.735735	0,21629	13.8232
	3885	204357_s_at	LIMK1	-2.65161	-2.3527	0.88727	0,17080	13.8232
	5997	206470_at	PLXNC1	-2.64739	-2.44361	0.923025	0,13462	13.8232
	16399	217028_at	CXCR4	-2.64203	-1.85858	0.703466	0,31215	13.8232
	10604	211161_s_at	---	-2.6337	-1.94585	0.738829	0,32136	13.8232
	14883	215509_s_at	BUB1	-2.63146	-1.98395	0.753934	0,19698	13.8232
	21242	221881_s_at	CLIC4	-2.62784	-1.63139	0.62081	0,27483	13.8232
	11049	211644_x_at	---	-2.6253	-4.16868	1.58788	0,02612	13.8232
	11379	211991_s_at	HLA-DPA1	-2.60626	-1.94481	0.746208	0,26904	13.8232
	14054	214677_x_at	IGLJ3	-2.60506	-2.80382	1.0763	0,21827	13.8232
	6311	206784_at	AQP8	-2.60426	-1.73523	0.666304	0,30124	13.8232
	4198	204670_x_at	HLA-DRB3	-2.60188	-1.57329	0.604674	0,32944	13.8232
	11050	211645_x_at	IGKC	-2.60137	-3.10186	1.1924	0,07707	13.8232
	4349	204821_at	BTN3A3	-2.60105	-1.91326	0.735571	0,31581	13.8232
	14496	215121_x_at	---	-2.60102	-3.29765	1.26783	0,08528	13.8232
	17939	218573_at	MAGEH1	-2.58896	-2.02691	0.782905	0,19790	13.8232
	17349	217983_s_at	RNASET2	-2.57308	-1.4724	0.572234	0,31163	13.8232
	10991	211585_at	NPAT	-2.57279	-1.85003	0.719076	0,23706	13.8232
	12797	213415_at	CLIC2	-2.56895	-2.94855	1.14776	0,09658	13.8232
	3000	203472_s_at	SLCO2B1	-2.56673	-2.51198	0.978668	0,11185	13.8232
	11478	212091_s_at	COL6A1	-2.56249	-2.92685	1.14219	0,28183	13.8232
	1799	202270_at	GBP1	-2.5624	-1.7996	0.70231	0,24499	13.8232
	17343	217977_at	SEPX1	-2.54716	-1.89398	0.743567	0,24074	14.8805
	9265	209776_s_at	SLC19A1	-2.54314	-1.99301	0.783682	0,19265	14.8805
	9110	209619_at	CD74	-2.5301	-1.54694	0.611413	0,31567	14.8805
	6717	207191_s_at	ISLR	-2.53009	-2.1851	0.863644	0,29196	14.8805
	11574	212187_x_at	PTGDS	-2.52702	-2.69375	1.06598	0,15161	14.8805
	537	201008_s_at	TXNIP	-2.52256	-1.95405	0.774632	0,20384	14.8805
	20779	221415_s_at	GJA10	-2.51539	-1.56913	0.623812	0,32178	14.8805
	9687	210202_s_at	BIN1	-2.5144	-1.75652	0.698584	0,27076	14.8805
	4489	204961_s_at	NCF1	-2.51212	-3.04697	1.21291	0,05588	14.8805
	16844	217478_s_at	HLA-DMA	-2.51171	-1.63725	0.651848	0,28363	14.8805
	11044	211639_x_at	---	-2.50442	-3.05262	1.21889	0,07083	14.8805
	1987	202458_at	SPUVE	-2.49963	-2.23169	0.892806	0,25639	14.8805
	11055	211650_x_at	---	-2.49778	-4.17498	1.67148	0,02527	14.8805
	7520	208010_s_at	PTPN22	-2.49325	-1.94099	0.778497	0,21681	14.8805
	16756	217390_x_at	---	-2.49025	-1.69269	0.679725	0,27618	14.8805
	7440	207923_x_at	PAX8	-2.48398	-1.52742	0.614907	0,32266	15.9064
	14163	214786_at	MAP3K1	-2.47001	-1.70409	0.689911	0,25588	15.9064
	16750	217384_x_at	---	-2.4661	-3.27349	1.3274	0,05175	15.9064
	10937	211530_x_at	HLA-G	-2.46473	-1.80385	0.731865	0,25157	15.9064
	9810	210330_at	SGCD	-2.46283	-1.51301	0.614335	0,30532	15.9064
	16224	216853_x_at	IGLJ3	-2.46044	-3.09464	1.25776	0,05664	15.9064
	5677	206150_at	TNFRSF7	-2.45733	-1.63759	0.666411	0,29596	15.9064
	16797	217431_x_at	CYBB	-2.4552	-1.83345	0.746761	0,22926	15.9064
	19290	219925_at	ZNF258	-2.45445	-2.00484	0.816816	0,26693	15.9064
	3985	204457_s_at	GAS1	-2.4512	-2.49879	1.01942	0,18141	15.9064
	1933	202404_s_at	COL1A2	-2.44935	-2.00479	0.818498	0,32599	15.9064
	13463	214083_at	PPP2R5C	-2.44566	-1.89909	0.776516	0,23591	15.9064
	3867	204339_s_at	RGS4	-2.43197	-2.14525	0.882102	0,15836	15.9064
	11039	211634_x_at	IGHG1	-2.43036	-3.51548	1.44648	0,03995	15.9064
	5332	205804_s_at	T3JAM	-2.42619	-2.0371	0.839627	0,17955	15.9064
	21233	221872_at	RARRES1	-2.42559	-3.76698	1.55302	0,06617	15.9064
	17598	218232_at	C1QA	-2.40283	-1.46228	0.608568	0,30350	17.0366
	14461	215086_at	IBTK	-2.38997	-2.16477	0.905773	0,25064	17.0366
	9415	209928_s_at	MSC	-2.38814	-1.82018	0.762175	0,27939	17.0366
	2483	202953_at	C1QB	-2.38496	-1.72219	0.722105	0,29208	17.0366
	2833	203305_at	F13A1	-2.38465	-1.39361	0.584409	0,32929	17.0366
	14212	214836_x_at	---	-2.38243	-2.37331	0.996172	0,24880	17.0366
	9456	209969_s_at	STAT1	-2.37641	-1.43001	0.601754	0,32849	17.0366
	9266	209777_s_at	SLC19A1	-2.37432	-1.41821	0.597313	0,32350	17.0366
	21091	221730_at	COL5A2	-2.37269	-2.05122	0.864514	0,19254	17.0366
	11195	211798_x_at	IGLJ3	-2.37199	-2.94755	1.24265	0,09020	17.0366
	3075	203547_at	GRCC10	-2.3689	-1.69772	0.716668	0,32071	17.0366
	10224	210762_s_at	DLC1	-2.3679	-1.54349	0.651836	0,29436	17.0366
	16394	217023_x_at	TPSB2	-2.3678	-2.4404	1.03066	0,15761	17.0366
	21272	221911_at	LOC221810	-2.36532	-2.64564	1.11851	0,14228	17.0366
	9927	210448_s_at	P2RX5	-2.35732	-2.21162	0.938191	0,16157	17.0366
	15320	215946_x_at	LOC91316	-2.35639	-2.01884	0.856751	0,19873	17.0366
	15773	216401_x_at	IGKC	-2.35402	-3.90292	1.65798	0,02699	17.0366
	12010	212624_s_at	CHN1	-2.35313	-1.84697	0.784896	0,25003	17.0366
	2857	203329_at	PTPRM	-2.352	-1.70661	0.725601	0,26227	17.0366
	11454	212067_s_at	C1R	-2.34739	-1.69234	0.720945	0,32805	17.0366
	1836	202307_s_at	TAP1	-2.33678	-1.49944	0.641668	0,30309	17.0366
	11042	211637_x_at	IGHM	-2.33543	-4.33713	1.8571	0,02728	18.6329
	15889	216517_at	IGKV1D-8	-2.32327	-1.74769	0.752253	0,24375	18.6329
	9161	209671_x_at	TRA@	-2.31207	-1.66542	0.720313	0,26762	18.6329
	8662	209167_at	GPM6B	-2.28666	-2.34533	1.02566	0,26246	18.6329
	21222	221861_at	---	-2.28481	-1.99151	0.87163	0,19570	18.6329
	5016	205488_at	GZMA	-2.27972	-1.57017	0.688756	0,29666	18.6329
	13429	214049_x_at	CD7	-2.27259	-1.79253	0.788761	0,22833	18.6329
	4205	204677_at	CDH5	-2.27124	-1.90941	0.840691	0,23016	18.6329
	5863	206336_at	CXCL6	-2.26971	-2.18551	0.962906	0,13310	18.6329
	13470	214090_at	PAWR	-2.26095	-1.60156	0.708359	0,31758	18.6329
	18292	218927_s_at	CHST12	-2.25714	-1.63996	0.726564	0,33037	18.6329
	4410	204882_at	ARHGAP25	-2.25568	-1.68581	0.747363	0,27386	18.6329
	6698	207172_s_at	CDH11	-2.25172	-1.91042	0.848427	0,22135	18.6329
	18556	219191_s_at	BIN2	-2.23538	-1.80607	0.807946	0,22766	20.3156
	7266	207744_at	---	-2.23044	-1.64062	0.735558	0,28899	20.3156
	15919	216548_x_at	HMGB3	-2.22588	-1.70635	0.766594	0,23059	20.3156
	13608	214228_x_at	TNFRSF4	-2.22059	-2.02607	0.9124	0,17439	20.3156
	8886	209392_at	ENPP2	-2.21265	-1.46353	0.661438	0,32271	20.3156
	2559	203029_s_at	PTPRN2	-2.21176	-1.71825	0.776873	0,22919	20.3156
	10245	210784_x_at	LILRB3	-2.21094	-1.68784	0.763405	0,23924	20.3156
	5336	205808_at	ASPH	-2.20658	-2.04303	0.925878	0,22749	20.3156
	4735	205207_at	IL6	-2.20107	-1.44848	0.658081	0,29700	20.3156
	9310	209823_x_at	HLA-DQB1	-2.19681	-1.96265	0.893411	0,19299	20.3156
	4655	205127_at	PTGS1	-2.18934	-1.75205	0.800266	0,22750	20.3156
	6699	207173_x_at	CDH11	-2.18536	-1.99071	0.91093	0,21826	20.3156
	5167	205639_at	AOAH	-2.18406	-1.96164	0.898163	0,22072	20.3156
	19160	219795_at	SLC6A14	-2.18402	-2.89199	1.32416	0,11653	20.3156
	13596	214216_s_at	KIAA0217	-2.18127	-1.90599	0.873796	0,32007	20.3156
	2467	202937_x_at	CGI-96	-2.16446	-1.62984	0.753004	0,31848	21.5797
	15882	216510_x_at	IGHG1	-2.16245	-3.20718	1.48312	0,04665	21.5797
	16647	217281_x_at	IGHG1	-2.15974	-2.91066	1.34769	0,09142	21.5797
	13826	214446_at	ELL2	-2.15355	-1.66753	0.774316	0,25521	21.5797
	12659	213277_at	ZFP36L1	-2.14674	-1.71785	0.800216	0,23184	21.5797
	11046	211641_x_at	IGHG1	-2.14541	-1.89786	0.884617	0,20447	21.5797
	22192	76897_s_at	KIAA0674	-2.14375	-2.28355	1.06522	0,18584	21.5797
	7701	208194_s_at	STAM2	-2.14217	-1.6356	0.763524	0,30412	21.5797
	2289	202760_s_at	AKAP2	-2.14048	-1.58676	0.741311	0,31804	21.5797
	8478	208983_s_at	PECAM1	-2.13708	-2.33589	1.09303	0,13709	21.5797
	8694	209199_s_at	MEF2C	-2.13604	-1.66053	0.777386	0,29062	21.5797
	3775	204247_s_at	CDK5	-2.13178	-1.67248	0.784545	0,27857	21.5797
	16257	216886_at	CHRNA4	-2.13091	-1.88565	0.884902	0,22985	21.5797
	12132	212746_s_at	KAB	-2.1267	-1.99137	0.936366	0,23929	21.5797
	3404	203876_s_at	MMP11	-2.12063	-1.70947	0.806113	0,23217	21.5797
	10451	211003_x_at	TGM2	-2.11924	-2.34453	1.1063	0,18504	21.5797
	1167	201638_s_at	CPSF1	-2.11642	-1.72335	0.814276	0,25536	21.5797
	5815	206288_at	PGGT1B	-2.11003	-1.5378	0.728804	0,31839	22.6149
	13511	214131_at	CYorf15B	-2.10593	-1.6662	0.791197	0,28443	22.6149
	2909	203381_s_at	APOE	-2.09927	-1.91062	0.910136	0,23857	22.6149
	14292	214916_x_at	IGHM	-2.09207	-2.41896	1.15625	0,11881	22.6149
	3460	203932_at	HLA-DMB	-2.0918	-1.43896	0.687906	0,31049	22.6149
	11560	212173_at	AK2	-2.08802	-1.51999	0.727959	0,28657	22.6149
	19056	219691_at	FLJ20073	-2.08688	-1.79857	0.861845	0,23292	22.6149
	3984	204456_s_at	GAS1	-2.08533	-3.12329	1.49774	0,04781	22.6149
	15928	216557_x_at	IGHG1	-2.08532	-2.16493	1.03818	0,13605	22.6149
	19552	220187_at	FLJ23153	-2.0807	-3.01137	1.44728	0,18550	22.6149
	8804	209309_at	AZGP1	-2.08057	-1.80818	0.869081	0,28719	22.6149
	5211	205683_x_at	TPSB2	-2.07709	-1.78	0.856967	0,22782	22.6149
	19086	219721_at	CYP19A1	-2.06791	-1.5159	0.733061	0,26134	22.6149
	19324	219959_at	MOCOS	-2.06416	-1.83534	0.889145	0,20540	22.6149
	19473	220108_at	GNA14	-2.06378	-1.62876	0.789212	0,26694	22.6149
	8626	209131_s_at	SNAP23	-2.06197	-1.95948	0.950292	0,28856	22.6149
	7792	208287_at	HCG9	-2.06033	-1.63811	0.79507	0,25949	22.6149
	4426	204898_at	SAP30	-2.06015	-1.69656	0.823515	0,24541	22.6149
	16735	217369_at	---	-2.05764	-1.56188	0.759065	0,27557	22.6149
	18986	219621_at	CLSPN	-2.05205	-2.0045	0.976827	0,16478	22.6149
	3598	204070_at	RARRES3	-2.03976	-1.42012	0.696222	0,29655	23.6517
	1146	201617_x_at	CALD1	-2.02304	-1.45132	0.717397	0,29043	23.6517
	4089	204561_x_at	APOC2	-2.02151	-1.36579	0.675632	0,30679	23.6517
	9384	209897_s_at	SLIT2	-2.01981	-1.95796	0.969377	0,22589	23.6517
	6236	206709_x_at	GPT	-2.01504	-1.9347	0.960132	0,18123	23.6517
	21507	222146_s_at	TCF4	-2.01094	-2.21595	1.10195	0,27210	23.6517
	11045	211640_x_at	IGHG1	-2.00755	-2.6818	1.33585	0,12563	23.7793
	14046	214669_x_at	---	-2.00424	-2.71963	1.35694	0,09581	23.7793
	4795	205267_at	POU2AF1	-2.00131	-1.93406	0.966396	0,18807	23.7793
	15020	215646_s_at	CSPG2	-2.00117	-2.12187	1.06031	0,17118	23.7793
	10977	211571_s_at	CSPG2	-2.00061	-2.17839	1.08886	0,15568	23.7793
	15931	216560_x_at	---	-2.00043	-3.53297	1.76611	0,03353	23.7793
	5587	206060_s_at	PTPN22	-1.99833	-1.8887	0.945138	0,23888	23.7793
	16535	217167_x_at	GK	-1.98942	-1.69479	0.851905	0,22992	23.7793
	19103	219738_s_at	PCDH9	-1.98705	-1.76192	0.886702	0,21686	23.7793
	5194	205666_at	FMO1	-1.98413	-1.92227	0.968826	0,17373	23.7793
	157	200628_s_at	WARS	-1.98089	-1.38477	0.699062	0,31617	23.7793
	3998	204470_at	CXCL2	-1.98076	-1.77902	0.898154	0,20779	23.7793
	2618	203088_at	FBLN5	-1.98007	-2.18867	1.10535	0,21098	23.7793
	9707	210225_x_at	LILRB3	-1.97636	-1.3568	0.686515	0,32690	23.7793
	6430	206903_at	ENDOGL1	-1.97235	-1.74497	0.884716	0,21368	23.7793
	12053	212667_at	SPARC	-1.97209	-1.78994	0.907637	0,24300	23.7793
	18644	219279_at	DOCK10	-1.97009	-1.96509	0.997463	0,28693	23.7793
	4794	205266_at	LIF	-1.96346	-1.75303	0.892825	0,25570	23.7793
	4458	204930_s_at	BNIP1	-1.96312	-1.54998	0.789549	0,27715	23.7793
	158	200629_at	WARS	-1.96247	-1.52922	0.779235	0,26604	23.7793
	15724	216352_x_at	PCDHGA3	-1.96046	-1.59028	0.811181	0,25863	23.7793
	15846	216474_x_at	TPSB2	-1.96043	-1.74119	0.888165	0,22633	23.7793
	13780	214400_at	INSL3	-1.9604	-1.70188	0.868129	0,23642	23.7793
	15564	216191_s_at	TRD@	-1.96009	-1.9603	1.00011	0,31716	23.7793
	15609	216236_s_at	SLC2A14	-1.95871	-1.48982	0.760612	0,33044	23.7793
	21092	221731_x_at	CSPG2	-1.95851	-1.90335	0.971832	0,28744	23.7793
	2026	202497_x_at	SLC2A3	-1.95793	-2.16378	1.10514	0,12103	23.7793
	20603	221239_s_at	SPAP1	-1.95295	-1.40558	0.719722	0,31462	23.7793
	16211	216840_s_at	LAMA2	-1.94909	-2.09228	1.07346	0,22563	23.7793
	8596	209101_at	CTGF	-1.93955	-2.2595	1.16496	0,12912	23.8306
	8108	208609_s_at	TNXB	-1.93782	-1.70035	0.877455	0,27791	23.8306
	16284	216913_s_at	KIAA0690	-1.93634	-1.74091	0.899072	0,22035	23.8306
	4957	205429_s_at	MPP6	-1.93512	-1.70546	0.881321	0,31662	23.8306
	20064	220699_s_at	PRO2214	-1.93359	-1.59975	0.827347	0,28095	23.8306
	15912	216541_x_at	IGHG1	-1.92993	-2.96718	1.53745	0,03237	23.8306
	7755	208250_s_at	DMBT1	-1.92986	-1.88073	0.974541	0,14905	23.8306
	16355	216984_x_at	---	-1.92568	-3.37463	1.75244	0,08093	23.8306
	9108	209617_s_at	CTNND2	-1.92525	-1.63938	0.851513	0,27985	23.8306
	9263	209774_x_at	CXCL2	-1.92304	-1.6734	0.870188	0,27219	23.8306
	21503	222142_at	CYLD	-1.91814	-1.46193	0.762162	0,28630	23.8306
	21013	221651_x_at	IGKC	-1.91193	-2.00011	1.04612	0,27378	25.1497
	5296	205768_s_at	SLC27A2	-1.9089	-1.72141	0.90178	0,30729	25.1497
	5919	206392_s_at	RARRES1	-1.9057	-3.04047	1.59546	0,07332	25.1497
	14426	215051_x_at	AIF1	-1.90169	-1.72042	0.904678	0,20947	25.1497
	11739	212353_at	SULF1	-1.90085	-1.9031	1.00118	0,21878	25.1497
	1145	201616_s_at	CALD1	-1.8998	-1.42097	0.747955	0,27061	25.1497
	3543	204015_s_at	DUSP4	-1.89345	-2.3321	1.23167	0,10124	25.1497
	1766	202237_at	NNMT	-1.88788	-1.92036	1.01721	0,25622	25.1497
	9411	209924_at	CCL18	-1.88598	-2.06524	1.09504	0,16786	25.1497
	10549	211104_s_at	MYO7A	-1.88557	-1.68771	0.895065	0,24269	25.1497
	6189	206662_at	GLRX	-1.87666	-1.37428	0.732302	0,30439	25.1497
	18972	219607_s_at	MS4A4A	-1.86793	-2.14528	1.14848	0,19728	25.1497
	11258	211868_x_at	IGHG1	-1.86536	-1.8304	0.981258	0,29674	25.1497
	7640	208131_s_at	PTGIS	-1.85917	-1.34941	0.725813	0,32886	25.1497
	9858	210379_s_at	TLK1	-1.8586	-1.73162	0.931677	0,23962	25.1497
	9669	210184_at	ITGAX	-1.8566	-1.40822	0.758491	0,31264	25.1497
	16686	217320_at	IGHM	-1.8561	-2.6143	1.40849	0,06574	25.1497
	14819	215444_s_at	TRIM31	-1.84972	-1.93963	1.04861	0,15377	25.6022
	16765	217399_s_at	FOXO3A	-1.84296	-1.48478	0.805651	0,29224	25.6022
	11052	211647_x_at	IGHG1	-1.84165	-1.40615	0.763524	0,29189	25.6022
	13830	214450_at	CTSW	-1.84042	-1.90236	1.03365	0,17457	25.6022
	638	201109_s_at	THBS1	-1.83777	-1.88866	1.02769	0,20931	25.6022
	18405	219040_at	FLJ22021	-1.83773	-1.54967	0.843252	0,27342	25.6022
	9300	209813_x_at	TRGV9	-1.83726	-2.10222	1.14421	0,18527	25.6022
	6661	207134_x_at	TPSB2	-1.83524	-1.55414	0.846831	0,25722	25.6022
	16055	216684_s_at	SS18	-1.83524	-1.5016	0.818206	0,28795	25.6022
	11730	212344_at	SULF1	-1.83138	-1.63049	0.890306	0,22064	25.6022
	9515	210029_at	INDO	-1.82956	-2.07659	1.13502	0,26772	25.6022
	7685	208178_x_at	TRIO	-1.82407	-1.72569	0.946063	0,30614	25.6022
	6575	207048_at	SLC6A11	-1.82274	-1.50181	0.82393	0,30399	25.6022
	10421	210973_s_at	FGFR1	-1.82131	-1.39707	0.767071	0,27993	25.6022
	21033	221671_x_at	---	-1.82117	-1.90963	1.04857	0,26727	25.6022
	1886	202357_s_at	BF	-1.8186	-1.43769	0.790546	0,27572	25.6022
	8941	209447_at	SYNE1	-1.80832	-1.80097	0.995936	0,26368	26.5405
	9935	210456_at	PCYT1B	-1.80592	-1.56457	0.866359	0,28280	26.5405
	10440	210992_x_at	FCGR2A	-1.80579	-1.84746	1.02308	0,16736	26.5405
	15797	216425_at	---	-1.80262	-1.4226	0.789187	0,30361	26.5405
	8990	209496_at	RARRES2	-1.80122	-2.05424	1.14047	0,31269	26.5405
	5347	205819_at	MARCO	-1.79889	-1.51138	0.840175	0,27030	26.5405
	5356	205828_at	MMP3	-1.79877	-2.11495	1.17578	0,20884	26.5405
	16511	217143_s_at	TRD@	-1.79403	-1.47352	0.821346	0,33152	26.5405
	4364	204836_at	GLDC	-1.79085	-2.33584	1.30432	0,09524	27.6943
	12322	212937_s_at	COL6A1	-1.78177	-1.70889	0.959093	0,33154	27.6943
	8066	208567_s_at	KCNJ12	-1.78112	-1.97801	1.11055	0,11868	27.6943
	8772	209277_at	TFPI2	-1.77065	-2.21906	1.25325	0,20944	27.6943
	17453	218087_s_at	SORBS1	-1.76921	-1.95814	1.10679	0,17119	27.6943
	8695	209200_at	MEF2C	-1.76259	-1.62442	0.921613	0,21803	28.231
	15767	216395_at	---	-1.76086	-1.35501	0.769512	0,31087	28.231
	7950	208451_s_at	C4A	-1.75833	-1.67643	0.953422	0,19622	28.231
	9357	209870_s_at	APBA2	-1.75625	-1.58047	0.89991	0,33081	28.231
	10072	210606_x_at	KLRD1	-1.75328	-1.58659	0.904926	0,26816	28.231
	8866	209372_x_at	TUBB	-1.75102	-1.40161	0.800453	0,28833	28.231
	15393	216020_at	---	-1.74905	-1.64065	0.938024	0,24362	28.231
	16002	216631_s_at	HLA-DPA2	-1.74706	-1.3906	0.795967	0,31795	28.231
	4088	204560_at	FKBP5	-1.74653	-1.6267	0.931391	0,21112	28.231
	10555	211110_s_at	AR	-1.74222	-1.38057	0.792421	0,31103	28.231
	19488	220123_at	SLC35F5	-1.738	-1.71296	0.985593	0,25202	28.231
	11271	211881_x_at	IGLJ3	-1.72961	-1.79685	1.03888	0,16872	28.231
	5182	205654_at	C4BPA	-1.72758	-1.39048	0.80487	0,28354	28.231
	10841	211430_s_at	IGHG1	-1.72422	-2.14852	1.24608	0,22712	28.6669
	10963	211557_x_at	SLCO2B1	-1.72011	-1.42409	0.827908	0,27367	28.6669
	3481	203953_s_at	CLDN3	-1.71752	-3.30626	1.92502	0,01762	28.6669
	6363	206836_at	SLC6A3	-1.71572	-1.38352	0.80638	0,28842	28.6669
	15151	215777_at	---	-1.71437	-1.60721	0.937494	0,21165	28.6669
	11048	211643_x_at	---	-1.712	-1.9848	1.15935	0,16719	28.6669
	11740	212354_at	SULF1	-1.71116	-1.51172	0.883444	0,31710	28.6669
	9447	209960_at	HGF	-1.70695	-1.61875	0.948328	0,27641	28.6669
	11186	211789_s_at	MONDOA	-1.70405	-1.58233	0.928568	0,24894	28.6669
	16516	217148_x_at	IGLJ3	-1.70117	-2.59466	1.52522	0,08654	29.599
	16613	217247_at	RBM3	-1.69323	-1.61029	0.951018	0,27733	29.599
	12833	213451_x_at	TNXB	-1.69138	-1.62308	0.959615	0,30490	29.599
	4151	204623_at	TFF3	-1.69018	-2.06503	1.22178	0,08198	29.599
	3443	203915_at	CXCL9	-1.68325	-1.41464	0.840421	0,31141	29.599
	10789	211372_s_at	IL1R2	-1.6775	-1.88242	1.12216	0,14933	30.0257
	15591	216218_s_at	PLCL2	-1.67667	-1.69656	1.01186	0,22857	30.0257
	4770	205242_at	CXCL13	-1.66999	-1.57089	0.940659	0,32388	30.4097
	639	201110_s_at	THBS1	-1.66988	-1.68409	1.00851	0,22109	30.4097
	901	201372_s_at	CUL3	-1.66982	-1.5353	0.919446	0,30373	30.4097
	14154	214777_at	---	-1.66243	-2.7218	1.63725	0,08340	30.4097
	14551	215176_x_at	---	-1.65195	-2.35005	1.42259	0,11189	30.7246
	3534	204006_s_at	FCGR3A	-1.6371	-1.26166	0.770663	0,30619	30.7246
	15947	216576_x_at	---	-1.63636	-2.60239	1.59036	0,06312	30.7246
	13561	214181_x_at	LST1	-1.63341	-1.6503	1.01034	0,21627	30.7246
	14568	215193_x_at	HLA-DRB3	-1.62672	-1.33189	0.818761	0,32732	30.7246
	11013	211607_x_at	EGFR	-1.6252	-1.28081	0.788091	0,32763	30.7246
	13212	213831_at	HLA-DQA1	-1.62482	-2.62112	1.61318	0,05442	30.7246
	5011	205483_s_at	G1P2	-1.62406	-1.44212	0.887969	0,24083	30.7246
	177	200648_s_at	GLUL	-1.62395	-1.46033	0.899241	0,30427	30.7246
	9306	209819_at	HABP4	-1.62199	-1.68713	1.04016	0,18309	30.7246
	3662	204134_at	PDE2A	-1.61816	-1.64627	1.01737	0,24516	30.7246
	2682	203153_at	IFIT1	-1.60801	-1.3622	0.847137	0,29169	31.384
	4910	205382_s_at	DF	-1.60685	-2.05948	1.28169	0,12461	31.384
	2314	202785_at	NDUFA7	-1.60259	-1.87905	1.1725	0,18926	31.384
	16794	217428_s_at	COL10A1	-1.59737	-1.89204	1.18447	0,13963	31.384
	16525	217157_x_at	IGKC	-1.59649	-1.51803	0.950851	0,25493	31.384
	14433	215058_at	MGC24039	-1.58622	-1.42425	0.897889	0,28544	31.5493
	6312	206785_s_at	KLRC1	-1.58355	-1.6704	1.05485	0,26873	31.5493
	18843	219478_at	WFDC1	-1.57933	-1.54441	0.977891	0,25004	31.5493
	6513	206986_at	FGF18	-1.57837	-1.49525	0.947338	0,28122	31.5493
	15580	216207_x_at	IGKC	-1.57759	-1.76039	1.11587	0,19439	31.5493
	4134	204606_at	CCL21	-1.57514	-1.73175	1.09942	0,22593	32.0281
	8974	209480_at	HLA-DQB1	-1.57366	-2.92788	1.86056	0,06141	32.0281
	9308	209821_at	C9orf26	-1.57049	-2.61137	1.66277	0,05419	32.0281
	13927	214547_at	SAC	-1.56913	-1.42662	0.909181	0,26816	32.0281
	5918	206391_at	RARRES1	-1.56481	-2.65406	1.69609	0,07364	32.475
	260	200731_s_at	PTP4A1	-1.55892	-1.2992	0.833399	0,29599	32.475
	11266	211876_x_at	PCDHGA11	-1.55471	-1.44383	0.92868	0,28621	32.475
	11054	211649_x_at	---	-1.54379	-2.03837	1.32037	0,14357	32.7598
	3913	204385_at	KYNU	-1.54063	-1.53104	0.993779	0,32466	33.063
	12510	213126_at	MED8	-1.53988	-1.49842	0.973076	0,29305	33.063
	9034	209540_at	IGF1	-1.53395	-1.74674	1.13872	0,18593	33.063
	20356	220991_s_at	RNF32	-1.53257	-1.80786	1.17963	0,29302	33.063
	8511	209016_s_at	KRT7	-1.5283	-3.1781	2.07951	0,33229	33.063
	15784	216412_x_at	---	-1.52296	-2.03221	1.33438	0,17134	33.6221
	9859	210380_s_at	CACNA1G	-1.52176	-1.47963	0.972317	0,28071	33.6221
	12478	213094_at	GPR126	-1.52108	-1.20267	0.790664	0,33165	33.6221
	21803	34210_at	CDW52	-1.51995	-1.48542	0.977278	0,22589	33.6221
	1468	201939_at	PLK2	-1.5144	-1.39944	0.924084	0,26365	33.6221
	2519	202989_at	RGS1	-1.50651	-1.54595	1.02618	0,21616	33.6221
	16881	217515_s_at	CACNA1S	-1.50641	-1.3337	0.885347	0,29259	33.6221
	8068	208569_at	HIST1H2AB	-1.4971	-1.36433	0.911316	0,26171	33.6221
	2457	202927_at	PIN1	-1.49458	-1.83073	1.22491	0,17966	34.2099
	18222	218857_s_at	ASRGL1	-1.49331	-1.74609	1.16927	0,14403	34.2099
	1371	201842_s_at	EFEMP1	-1.49119	-1.69314	1.13542	0,17805	34.2099
	4265	204737_s_at	MYH7	-1.48818	-1.28658	0.864534	0,28685	34.2099
	1372	201843_s_at	EFEMP1	-1.48428	-1.6689	1.12438	0,17938	34.2099
	5469	205941_s_at	COL10A1	-1.48071	-1.60534	1.08417	0,21483	34.2099
	16846	217480_x_at	IGKC	-1.47433	-1.31591	0.892549	0,27658	34.2099
	5494	205966_at	TAF13	-1.47162	-1.48275	1.00756	0,25105	34.2099
	6894	207370_at	IBSP	-1.46769	-1.44847	0.986904	0,24283	34.373
	3967	204439_at	C1orf29	-1.4665	-1.82581	1.24501	0,32569	34.373
	4407	204879_at	T1A-2	-1.4665	-1.85246	1.26319	0,28566	34.373
	4741	205213_at	CENTB1	-1.4661	-1.58608	1.08184	0,22062	34.373
	4931	205403_at	IL1R2	-1.45933	-1.47279	1.00923	0,21974	34.373
	20650	221286_s_at	PACAP	-1.45703	-1.8228	1.25104	0,11648	34.373
	9894	210415_s_at	ODF2	-1.44849	-1.50795	1.04105	0,27171	34.373
	15386	216013_at	ZXDA	-1.44645	-1.36328	0.9425	0,29072	34.373
	19367	220002_at	FLJ10157	-1.43089	-1.2566	0.878194	0,32171	34.7075
	6404	206877_at	MAD	-1.42041	-1.5922	1.12094	0,27139	34.7075
	16567	217199_s_at	STAT2	-1.41718	-1.48267	1.04622	0,28693	34.7075
	5729	206202_at	MEOX2	-1.41343	-1.19104	0.842659	0,30200	34.7075
	13784	214404_x_at	SPDEF	-1.41171	-1.59417	1.12925	0,19733	34.7075
	12443	213059_at	CREB3L1	-1.41163	-1.55751	1.10334	0,30079	34.7075
	13329	213949_s_at	MGC4293	-1.41045	-1.16968	0.829298	0,32444	34.7075
	19230	219865_at	HSPC157	-1.40912	-1.2928	0.917453	0,27267	34.7075
	17835	218469_at	GREM1	-1.40679	-1.17246	0.83343	0,30666	35.2303
	3219	203691_at	PI3	-1.40584	-2.679	1.90562	0,22792	35.2303
	9396	209909_s_at	TGFB2	-1.40331	-2.04004	1.45373	0,15775	35.2303
	6299	206772_at	PTHR2	-1.40269	-1.31845	0.939947	0,31697	35.2303
	2482	202952_s_at	ADAM12	-1.40138	-1.38875	0.990987	0,26623	35.2303
	12420	213036_x_at	ATP2A3	-1.40135	-1.46372	1.0445	0,31073	35.2303
	19791	220426_at	MGC5356	-1.39689	-1.55104	1.11036	0,24406	35.2303
	14350	214974_x_at	CXCL5	-1.39243	-1.8118	1.30118	0,13345	35.2303
	6354	206827_s_at	TRPV6	-1.39228	-1.27296	0.914301	0,28736	35.2303
	20971	221608_at	WNT6	-1.38917	-1.14351	0.823155	0,32126	35.2303
	12814	213432_at	MUC5B	-1.37352	-3.38034	2.46108	0,00488	36.1319
	21983	41469_at	PI3	-1.37105	-2.06491	1.50609	0,29215	36.1319
	7145	207623_at	ABCF2	-1.36104	-1.38078	1.0145	0,22711	36.1319
	4949	205421_at	SLC22A3	-1.35169	-1.74988	1.29459	0,22549	36.1319
	2821	203293_s_at	LMAN1	-1.35049	-1.15642	0.856291	0,32843	36.1319
	11068	211663_x_at	PTGDS	-1.35025	-1.19319	0.883679	0,29150	36.1319
	18945	219580_s_at	TMC5	-1.34095	-1.55007	1.15594	0,17932	37.1911
	5627	206100_at	CPM	-1.32944	-1.37639	1.03532	0,25489	37.1911
	5444	205916_at	S100A7	-1.32025	-2.68952	2.03713	0,13845	37.1911
	16595	217227_x_at	IGL@	-1.31777	-1.63935	1.24403	0,21177	37.1911
	6607	207080_s_at	PYY	-1.30382	-1.39901	1.07301	0,23072	37.1911
	3944	204416_x_at	APOC1	-1.30211	-1.63868	1.25848	0,29351	37.1911
